# Supplementary material for: mRNA transcription profile of potato (Solanum tuberosum L.) exposed to ultrasound during different stages of in vitro plantlet development
Source: Plant Mol Biol. 2019 Apr 29;100(4):511–25. doi: 10.1007/s11103-019-00876-0 (PMC6586710; doi:10.1007/s11103-019-00876-0)
Supplement: Supplementary file 7 — Suppl. Table 1 Annotation of significantly differentially over- and under-expressed genes (DEGs) based on Blast2Go and SeqMonk at different sampling times during a comparison between non-ultrasonicated and sonicated (35 kHz, 70 W, 20 min) in vitro potato explants.. Supplementary material 7 (XLSX 125 kb) [file 11103_2019_876_MOESM7_ESM.xlsx]

## Sheet: 0 h
ID	Sequence Description	Blast Top Hit Description (HSP)	Blast Top Hit Taxonomy Name	Mapping GO Term	Annotation GO Term	Enzyme Name	InterPro Name	InterPro GO Term	KEGG Pathway	KEGG Enzyme	NOG Descriptions	OG Descriptions	TR2	TR7	TR2-TR7
PGSC0003DMG401032203	extensin-like protein	gi|971562338|ref|XP_015167173.1|PREDICTED: RNA-binding protein 26-like isoform X2 [Solanum tuberosum]	Solanum tuberosum	---NA---	---NA---	---NA---	---NA---	---NA---	---NA---	---NA---	---NA---	---NA---	5.5455	7.94393	-2.39843
PGSC0003DMG400046303	photosystem II CP47 chlorophyll apoprotein (chloroplast)	gi|1028951894|ref|XP_016719338.1|PREDICTED: LOW QUALITY PROTEIN: photosystem II CP47 reaction center protein-like [Gossypium hirsutum]/gi|1028951927|ref|XP_016719360.1|PREDICTED: LOW QUALITY PROTEIN: photosystem II CP47 reaction center protein-like [Gossypium hirsutum]/gi|1028951929|ref|XP_016719361.1|PREDICTED: LOW QUALITY PROTEIN: photosystem II CP47 reaction center protein-like [Gossypium hirs…	Gossypium hirsutum	iron ion binding-IEA;chloroplast-IEA;membrane-IEA;integral component of membrane-IEA;chlorophyll binding-IEA;respiratory electron transport chain-IEA;photosystem II-IEA;thylakoid membrane-IEA;electron transport chain-IEA;photosystem-IEA;photosynthetic electron transport chain-IEA;oxidoreductase activity-IEA;electron transporter, transferring electrons within the cyclic electron transport pathway …	catalytic activity;binding;generation of precursor metabolites and energy;cellular protein modification process;plastid;thylakoid;photosynthesis;membrane	---NA---	Photosystem II CP47 reaction centre protein;Photosystem antenna protein-like;Photosystem antenna protein-like superfamily	chlorophyll binding/photosystem II/photosynthetic electron transport in photosystem II/electron transporter, transferring electrons within the cyclic electron transport pathway of photosynthesis activity/photosynthesis/membrane;photosystem/photosynthetic electron transport chain/membrane/photosynthesis, light reaction/chlorophyll binding;photosystem/photosynthetic electron transport chain/membran…	---NA---	---NA---	Photosystem II	Function unknown	6.78306	4.10834	2.67472
PGSC0003DMG400038200	ribosomal protein S7 (chloroplast)	gi|756419325|gb|AJL34464.1|ribosomal protein S7 (chloroplast) [Dunalia obovata]/gi|1011058269|ref|YP_009240644.1|ribosomal protein S7 (chloroplast) [Iochroma cardenasianum]/gi|84372044|gb|ABC56361.1|ribosomal protein S7 (chloroplast) [Solanum lycopersicum]/gi|1223682|emb|CAA77403.1|ribosomal protein S7 (chloroplast) [Nicotiana tabacum]/gi|813559550|ref|YP_009131937.1|ribosomal protein S7 (chlorop…	Iochroma loxense/Eriolarynx fasciculata/Vassobia breviflora/Iochroma umbellatum/Iochroma parvifolium/Iochroma salpoanum/Iochroma stenanthum/Iochroma calycinum/Solanum rostratum/Hyoscyamus niger/Nicotiana sylvestris/Solanum habrochaites/Iochroma gesnerioides/Solanum tuberosum/Solanum lycopersicum/Dunalia brachyacantha/Dunalia spathulata/Solanum bulbocastanum/Vassobia dichotoma/Solanum commersonii/…	RNA binding-IEA;structural constituent of ribosome-IEA;structural constituent of ribosome-IBA;chloroplast-IEA;mitochondrion-IEA;mRNA binding-IBA;small ribosomal subunit-IEA;ribosomal small subunit assembly-IBA;ribosome-IEA;ribosome-IBA;rRNA binding-IEA;rRNA binding-IBA;translation-IEA;translation-IBA;plastid-IEA	tRNA binding;structural constituent of ribosome;mitochondrion;translation;plastid;cellular component organization;rRNA binding;cytosolic small ribosomal subunit	---NA---	Ribosomal protein S7 domain;Ribosomal protein S5/S7;Ribosomal protein S7, bacterial/organellar-type;Ribosomal protein S7 domain superfamily	translation;translation/structural constituent of ribosome/small ribosomal subunit;translation;	---NA---	---NA---	One of the primary rRNA binding proteins, it binds directly to 16S rRNA where it nucleates assembly of the head domain of the 30S subunit. Is located at the subunit interface close to the decoding center, probably blocks exit of the E-site tRNA (By similarity); Ribosomal protein	Translation, ribosomal structure and biogenesis ; Translation, ribosomal structure and biogenesis	-1.62169	4.79157	-6.41326
PGSC0003DMG400004211	photosystem II protein D1 (chloroplast)	gi|913021718|gb|AKU70879.1|photosystem II Q(b) protein D1 (chloroplast) [Cymbidium faberi]/gi|918021012|ref|YP_009163382.1|photosystem II Q(b) protein D1 (chloroplast) [Cymbidium faberi]	Cymbidium faberi	iron ion binding-IEA;chloroplast-IEA;electron transporter, transferring electrons within the cyclic electron transport pathway of photosynthesis activity-IEA;oxidoreductase activity-IEA;metal ion binding-IEA;photosynthesis, light reaction-IEA;protein-chromophore linkage-IEA;membrane-IEA;integral component of membrane-IEA;oxidoreductase activity, acting on diphenols and related substances as donor…	catalytic activity;binding;generation of precursor metabolites and energy;cellular protein modification process;response to stress;plastid;thylakoid;photosynthesis;membrane	Acting on diphenols and related substances as donors	Photosystem II protein D1/D2 superfamily;Photosynthetic reaction centre, L/M	photosynthetic electron transport in photosystem II/photosynthesis, light reaction/electron transporter, transferring electrons within the cyclic electron transport pathway of photosynthesis activity;photosynthesis, light reaction/electron transporter, transferring electrons within the cyclic electron transport pathway of photosynthesis activity/photosynthetic electron transport in photosystem II…	---NA---	---NA---	---NA---	---NA---	10.3643	8.05415	2.31019
PGSC0003DMG400006789	hypothetical protein BC332_02579	gi|1271217288|gb|PHU30486.1|hypothetical protein BC332_02579 [Capsicum chinense]	Capsicum chinense	---NA---	---NA---	---NA---	---NA---	---NA---	---NA---	---NA---	---NA---	---NA---	4.96736	1.85582	3.11154
PGSC0003DMG400006887	hypothetical protein BC332_02579	gi|1271217288|gb|PHU30486.1|hypothetical protein BC332_02579 [Capsicum chinense]	Capsicum chinense	---NA---	---NA---	---NA---	---NA---	---NA---	---NA---	---NA---	---NA---	---NA---	4.18332	0.718317	3.465
PGSC0003DMG400006802	PREDICTED: uncharacterized protein LOC102591434	gi|565357234|ref|XP_006345450.1|PREDICTED: uncharacterized protein LOC102591434 [Solanum tuberosum]	Solanum tuberosum	---NA---	---NA---	---NA---	---NA---	---NA---	---NA---	---NA---	---NA---	---NA---	6.70392	2.90946	3.79446
PGSC0003DMG400000248	homeobox-leucine zipper protein ATHB-12-like	gi|565345345|ref|XP_006339757.1|PREDICTED: homeobox-leucine zipper protein ATHB-12 [Solanum tuberosum]	Solanum tuberosum	DNA binding-IEA;DNA-binding transcription factor activity-IEA;regulation of transcription, DNA-templated-IEA;sequence-specific DNA binding-IEA;nucleus-IEA	transcription regulatory region sequence-specific DNA binding;DNA-binding transcription factor activity;RNA polymerase III complex;RNA polymerase I complex;regulation of transcription, DNA-templated;RNA polymerase II general transcription initiation factor activity;RNA polymerase II, holoenzyme;obsolete transcription regulator activity;response to stimulus	---NA---	Helix-turn-helix motif;Homeobox domain;Leucine zipper, homeobox-associated;Homeobox, conserved site;Homeobox-like domain superfamily	DNA binding;DNA binding;regulation of transcription, DNA-templated/DNA-binding transcription factor activity/sequence-specific DNA binding;DNA binding;regulation of transcription, DNA-templated/sequence-specific DNA binding;DNA binding;DNA binding;DNA binding	---NA---	---NA---	homeobox-leucine zipper protein	Transcription ; Transcription	7.25678	4.63001	2.62677
PGSC0003DMG400012547	ABC transporter G family member 11-like	gi|565370303|ref|XP_006351761.1|PREDICTED: ABC transporter G family member 11-like [Solanum tuberosum]	Solanum tuberosum	nucleotide binding-IEA;membrane-IEA;integral component of membrane-IEA;integral component of membrane-IBA;organic phosphonate transport-IEA;organophosphate ester transport-IEA;ATPase-coupled organic phosphonate transmembrane transporter activity-IEA;hydrolase activity-IEA;ATPase activity-IEA;ATPase activity, coupled to transmembrane movement of substances-IBA;transmembrane transport-IEA;ATP hydro…	ATP binding;plasma membrane;obsolete ATP catabolic process;purine ribonucleotide catabolic process;purine ribonucleoside monophosphate catabolic process;purine ribonucleoside triphosphate catabolic process;integral component of membrane;purine ribonucleoside binding;ATPase activity, coupled to transmembrane movement of substances;ATP metabolic process;purine ribonucleoside catabolic process;trans…	Adenosinetriphosphatase;Nucleoside-triphosphate phosphatase	ABC-2 type transporter	membrane;	Thiamine metabolism, Purine metabolism	ec:2.8.1.7 - desulfurase, ec:3.6.1.15 - phosphatase, ec:3.5.2.5 - ec:3.5.2.5 allantoinase, ec:3.6.1.3 - adenylpyrophosphatase, ec:1.17.4.1 - reductase, ec:3.6.1.15 - phosphatase, ec:2.7.7.4 - adenylyltransferase, ec:2.7.7.6 - RNA polymerase	(ABC) transporter	Defense mechanisms	3.60187	6.39874	-2.79686
PGSC0003DMG400006956	carbonic anhydrase, chloroplastic-like	gi|565381595|ref|XP_006357151.1|PREDICTED: carbonic anhydrase, chloroplastic-like [Solanum tuberosum]	Solanum tuberosum	zinc ion binding-IEA;lyase activity-IEA;carbonate dehydratase activity-IEA;carbon utilization-IEA	carbonate dehydratase activity;metabolic process;zinc ion binding;carbon utilization	---NA---	Carbonic anhydrase superfamily	zinc ion binding/carbonate dehydratase activity;zinc ion binding/carbonate dehydratase activity	---NA---	---NA---	carbonic anhydrase	Inorganic ion transport and metabolism ; Inorganic ion transport and metabolism	6.16324	9.03354	-2.8703
PGSC0003DMG400021108	tetrahydrocannabinolic acid synthase-like	gi|565373010|ref|XP_006353078.1|PREDICTED: tetrahydrocannabinolic acid synthase-like [Solanum tuberosum]	Solanum tuberosum	FAD binding-IEA;oxidoreductase activity-IEA;flavin adenine dinucleotide binding-IEA;catalytic activity-IEA;oxidation-reduction process-IEA	D-arabinono-1,4-lactone oxidase activity;D-lactate dehydrogenase (cytochrome) activity;UDP-N-acetylmuramate dehydrogenase activity;membrane;cellular metabolic process;cell part;flavin adenine dinucleotide binding;iron-sulfur cluster binding;oxidation-reduction process;organic substance metabolic process	---NA---	FAD-binding, type 2, subdomain 1;FAD linked oxidase, N-terminal;Berberine/berberine-like;FAD-binding, type 2-like superfamily	catalytic activity/oxidation-reduction process/flavin adenine dinucleotide binding;flavin adenine dinucleotide binding/oxidoreductase activity/oxidation-reduction process;flavin adenine dinucleotide binding/oxidoreductase activity/oxidation-reduction process;FAD binding;flavin adenine dinucleotide binding	---NA---	---NA---	FAD linked oxidase domain protein	Energy production and conversion	3.4227	-1.01865	4.44135
PGSC0003DMG400003530	abscisic acid and environmental stress-inducible protein TAS14	gi|971538875|ref|XP_015160026.1|PREDICTED: abscisic acid and environmental stress-inducible protein TAS14-like [Solanum tuberosum]	Solanum tuberosum	cation transport-IEA;membrane-IEA;membrane-IBA;cation transmembrane transport-IEA;cytosol-IBA;integral component of membrane-IEA;zinc ion transmembrane transport-IEA;response to zinc ion-IBA;transmembrane transport-IEA;regulation of sequestering of zinc ion-IBA;response to water deprivation-IBA;response to stress-IEA;cation transmembrane transporter activity-IEA;zinc ion transmembrane transporter…	---NA---	---NA---	---NA---	---NA---	---NA---	---NA---	---NA---	---NA---	7.17597	3.35446	3.82151
PGSC0003DMG400046276	Protein TAR1	gi|1270973920|gb|PHT26887.1|hypothetical protein CQW23_33511 [Capsicum baccatum]	Capsicum baccatum	---NA---	---NA---	---NA---	---NA---	---NA---	---NA---	---NA---	---NA---	---NA---	9.54886	11.7937	-2.24487
PGSC0003DMG400014303	LysM domain-containing protein	gi|971560725|ref|XP_015166760.1|PREDICTED: uncharacterized protein LOC107061649 [Solanum tuberosum]	Solanum tuberosum	membrane-IEA;integral component of membrane-IEA	molecular_function;membrane	---NA---	LysM domain superfamily;LysM domain	---NA---	---NA---	---NA---	Peptidoglycan-binding LysM domain-containing protein	Function unknown	4.40269	0.69407	3.70862
PGSC0003DMG400014322	CEN-like protein 1	gi|1070971323|gb|OEL31916.1|Protein SELF-PRUNING [Dichanthelium oligosanthes]	Dichanthelium oligosanthes	---NA---	---NA---	---NA---	PEBP-like superfamily;Phosphatidylethanolamine-binding protein, eukaryotic;PEBP-like superfamily	---NA---	---NA---	---NA---	---NA---	---NA---	1.66034	5.03663	-3.37629
PGSC0003DMG400010128	Kunitz-type inhibitor B	gi|20141714|sp|P30941.2|SPI7_SOLTURecName: Full=Serine protease inhibitor 7 AltName: Full=PIGEN1 Short=PIG AltName: Full=STPIA AltName: Full=STPIB AltName: Full=pF4 AltName: Full=pKEN14-28 AltName: Allergen=Sola t 4 Flags: Precursor/gi|696196855|gb|AIT42198.1|Kunitz-type inhibitor B [Solanum tuberosum]/gi|994779|dbj|BAA04149.1|proteinase inhibitor [Solanum tuberosum]/gi|696196859|gb|AIT42200.1|Ku…	Solanum tuberosum	endopeptidase inhibitor activity-IEA;serine-type endopeptidase inhibitor activity-IEA;peptidase activity-IEA;proteolysis-IEA;membrane-IEA;integral component of membrane-IEA;vacuole-IEA;vacuole-IDA;negative regulation of endopeptidase activity-IEA;peptidase inhibitor activity-IEA;negative regulation of peptidase activity-IEA	vacuole;cellular process;membrane;hydrolase activity;protein metabolic process;enzyme regulator activity	---NA---	Proteinase inhibitor I3, Kunitz legume;Kunitz inhibitor STI-like superfamily	endopeptidase inhibitor activity;endopeptidase inhibitor activity;endopeptidase inhibitor activity;endopeptidase inhibitor activity;endopeptidase inhibitor activity;	---NA---	---NA---	---NA---	---NA---	6.03522	-0.603611	6.63883
PGSC0003DMG400010136	cysteine protease inhibitor 8-like	gi|565374765|ref|XP_006353921.1|PREDICTED: cysteine protease inhibitor 9-like [Solanum tuberosum]	Solanum tuberosum	endopeptidase inhibitor activity-IEA;peptidase activity-IEA;proteolysis-IEA;membrane-IEA;integral component of membrane-IEA;negative regulation of endopeptidase activity-IEA	cellular process;protein metabolic process;enzyme regulator activity	---NA---	Proteinase inhibitor I3, Kunitz legume;Kunitz inhibitor STI-like superfamily	endopeptidase inhibitor activity;endopeptidase inhibitor activity;endopeptidase inhibitor activity;endopeptidase inhibitor activity;endopeptidase inhibitor activity;endopeptidase inhibitor activity;	---NA---	---NA---	---NA---	---NA---	4.4773	7.08464	-2.60734
PGSC0003DMG400010137	Kunitz-type inhibitor C	gi|565374767|ref|XP_006353922.1|PREDICTED: cysteine protease inhibitor 1-like [Solanum tuberosum]	Solanum tuberosum	endopeptidase inhibitor activity-IEA;peptidase activity-IEA;cysteine-type endopeptidase inhibitor activity-IEA;proteolysis-IEA;vacuole-IEA;negative regulation of endopeptidase activity-IEA;peptidase inhibitor activity-IEA;negative regulation of peptidase activity-IEA	vacuole;cellular process;hydrolase activity;protein metabolic process;enzyme regulator activity	---NA---	Proteinase inhibitor I3, Kunitz legume;Kunitz inhibitor STI-like superfamily	endopeptidase inhibitor activity;endopeptidase inhibitor activity;endopeptidase inhibitor activity;endopeptidase inhibitor activity;endopeptidase inhibitor activity;	---NA---	---NA---	---NA---	---NA---	3.43851	8.13743	-4.69892
PGSC0003DMG400009511	Kunitz-type protease inhibitor precursor	gi|565394031|ref|XP_006362667.1|PREDICTED: aspartic protease inhibitor 8 [Solanum tuberosum]	Solanum tuberosum	endopeptidase inhibitor activity-IEA;aspartic-type endopeptidase inhibitor activity-IEA;serine-type endopeptidase inhibitor activity-IEA;peptidase activity-IEA;proteolysis-IEA;vacuole-IEA;negative regulation of endopeptidase activity-IEA;peptidase inhibitor activity-IEA;negative regulation of peptidase activity-IEA	vacuole;cellular process;hydrolase activity;protein metabolic process;enzyme regulator activity	---NA---	Proteinase inhibitor I3, Kunitz legume;Kunitz inhibitor STI-like superfamily	endopeptidase inhibitor activity;endopeptidase inhibitor activity;endopeptidase inhibitor activity;endopeptidase inhibitor activity;endopeptidase inhibitor activity;endopeptidase inhibitor activity;	---NA---	---NA---	---NA---	---NA---	9.58316	6.26058	3.32258
PGSC0003DMG400009512	Kunitz-type inhibitor B	gi|696196821|gb|AIT42181.1|Kunitz-type inhibitor B [Solanum tuberosum]/gi|696196843|gb|AIT42192.1|Kunitz-type inhibitor B [Solanum tuberosum]/gi|20386381|gb|AAM21645.1|AF495584_1putative Kunitz-type proteinase inhibitor [Solanum tuberosum]	Solanum tuberosum	endopeptidase inhibitor activity-IEA;serine-type endopeptidase inhibitor activity-IEA;peptidase activity-IEA;proteolysis-IEA;membrane-IEA;integral component of membrane-IEA;vacuole-IEA;vacuole-IDA;negative regulation of endopeptidase activity-IEA;peptidase inhibitor activity-IEA;negative regulation of peptidase activity-IEA	vacuole;cellular process;membrane;hydrolase activity;protein metabolic process;enzyme regulator activity	---NA---	Proteinase inhibitor I3, Kunitz legume;Kunitz inhibitor STI-like superfamily	endopeptidase inhibitor activity;endopeptidase inhibitor activity;endopeptidase inhibitor activity;endopeptidase inhibitor activity;endopeptidase inhibitor activity;	---NA---	---NA---	---NA---	---NA---	5.41772	-0.281683	5.69941
PGSC0003DMG400004547	proteinase inhibitor II	gi|696196945|gb|AIT42243.1|proteinase inhibitor 2 [Solanum tuberosum]/gi|334898809|gb|AEH21810.1|proteinase inhibitor II precursor type A-a [Solanum tuberosum]/gi|225382|prf||1301308Aproteinase inhibitor II/gi|21524|emb|CAA27408.1|unnamed protein product [Solanum tuberosum]/gi|21522|emb|CAA27730.1|proteinase inhibitor II [Solanum tuberosum]/gi|334898801|gb|AEH21806.1|proteinase inhibitor II precu…	Solanum tuberosum	serine-type endopeptidase inhibitor activity-IEA;membrane-IEA;integral component of membrane-IEA;negative regulation of endopeptidase activity-IEA;peptidase inhibitor activity-IEA;negative regulation of peptidase activity-IEA	cellular process;membrane;protein metabolic process;enzyme regulator activity	---NA---	Proteinase inhibitor I20	serine-type endopeptidase inhibitor activity;	---NA---	---NA---	---NA---	---NA---	10.2928	7.2163	3.07646
PGSC0003DMG400024491	U-box domain-containing protein 19-like	gi|565356373|ref|XP_006345042.1|PREDICTED: U-box domain-containing protein 19-like [Solanum tuberosum]	Solanum tuberosum	cytoplasm-IBA;ligase activity-IEA;ubiquitin-protein transferase activity-IEA;protein ubiquitination-IEA;nucleus-IBA	protein binding;nucleus;cytoplasm;cellular protein modification process;transferase activity	---NA---	U box domain;Armadillo-like helical;Zinc finger, RING/FYVE/PHD-type;Armadillo;Armadillo-type fold	ubiquitin-protein transferase activity/protein ubiquitination;ubiquitin-protein transferase activity/protein ubiquitination;protein binding;ubiquitin-protein transferase activity/protein ubiquitination;protein binding;binding;	---NA---	---NA---	Ubox domain-containing protein	Function unknown	6.50853	2.94071	3.56782
PGSC0003DMG400030182	dirigent protein 24-like	gi|565391449|ref|XP_006361435.1|PREDICTED: dirigent protein 24-like [Solanum tuberosum]	Solanum tuberosum	apoplast-IEA;extracellular region-IEA	molecular_function	---NA---	Dirigent protein	---NA---	---NA---	---NA---	Disease resistance-responsive	Function unknown	2.11855	-5.34058	7.45913
PGSC0003DMG402023575	LRR receptor-like serine/threonine-protein kinase GSO1	gi|723689219|ref|XP_010319234.1|PREDICTED: LRR receptor-like serine/threonine-protein kinase FLS2 isoform X1 [Solanum lycopersicum]	Solanum lycopersicum	membrane-IEA;integral component of membrane-IEA;phosphorylation-IEA;kinase activity-IEA	protein serine/threonine kinase activity;protein binding;ATP binding;protein phosphorylation;defense response;signal transduction;integral component of membrane;purine ribonucleoside binding;ADP binding;cell part	---NA---	Leucine-rich repeat;Leucine-rich repeat domain superfamily	protein binding;protein binding;	---NA---	---NA---	leucine Rich Repeat; leucine rich repeat	Signal transduction mechanisms ; Function unknown	3.3325	6.52996	-3.19746
PGSC0003DMG400009825	cytochrome P450 CYP736A12-like	gi|970023442|ref|XP_015073056.1|PREDICTED: cytochrome P450 CYP736A12-like [Solanum pennellii]	Solanum pennellii	iron ion binding-IEA;metal ion binding-IEA;oxidoreductase activity, acting on paired donors, with incorporation or reduction of molecular oxygen-IEA;oxidoreductase activity-IEA;membrane-IEA;integral component of membrane-IEA;heme binding-IEA;oxidation-reduction process-IEA;monooxygenase activity-IEA	iron ion binding;electron transfer activity;membrane;oxidoreductase activity, acting on paired donors, with incorporation or reduction of molecular oxygen, reduced flavin or flavoprotein as one donor, and incorporation of one atom of oxygen;heme binding;oxidation-reduction process	---NA---	Cytochrome P450, E-class, group I;Cytochrome P450;Cytochrome P450 superfamily;Cytochrome P450, conserved site	heme binding/oxidoreductase activity, acting on paired donors, with incorporation or reduction of molecular oxygen/oxidation-reduction process/iron ion binding;oxidoreductase activity, acting on paired donors, with incorporation or reduction of molecular oxygen/heme binding/oxidation-reduction process/iron ion binding;heme binding/oxidoreductase activity, acting on paired donors, with incorporati…	---NA---	---NA---	Cytochrome p450	Secondary metabolites biosynthesis, transport and catabolism ; Secondary metabolites biosynthesis, transport and catabolism	2.17626	5.2831	-3.10684
PGSC0003DMG400009822	cytochrome P450 CYP736A12-like	gi|565376423|ref|XP_006354705.1|PREDICTED: cytochrome P450 CYP736A12-like [Solanum tuberosum]	Solanum tuberosum	iron ion binding-IEA;metal ion binding-IEA;oxidoreductase activity, acting on paired donors, with incorporation or reduction of molecular oxygen-IEA;oxidoreductase activity-IEA;membrane-IEA;integral component of membrane-IEA;heme binding-IEA;oxidation-reduction process-IEA;monooxygenase activity-IEA	iron ion binding;electron transfer activity;membrane;oxidoreductase activity, acting on paired donors, with incorporation or reduction of molecular oxygen, reduced flavin or flavoprotein as one donor, and incorporation of one atom of oxygen;heme binding;oxidation-reduction process	---NA---	Cytochrome P450, E-class, group I;Cytochrome P450;Cytochrome P450 superfamily	iron ion binding/oxidoreductase activity, acting on paired donors, with incorporation or reduction of molecular oxygen/heme binding/oxidation-reduction process;iron ion binding/oxidation-reduction process/oxidoreductase activity, acting on paired donors, with incorporation or reduction of molecular oxygen/heme binding;oxidoreductase activity, acting on paired donors, with incorporation or reducti…	---NA---	---NA---	Cytochrome p450	Secondary metabolites biosynthesis, transport and catabolism ; Secondary metabolites biosynthesis, transport and catabolism	4.12345	7.089	-2.96556
PGSC0003DMG400027964	Metal transporter Nramp5	gi|1347707380|gb|PPS05668.1|hypothetical protein GOBAR_AA14981 [Gossypium barbadense]	Gossypium barbadense	mitochondrion-IEA;metal ion transmembrane transporter activity-IEA;membrane-IEA;integral component of membrane-IEA;metal ion transport-IEA	mitochondrion	---NA---	---NA---	---NA---	---NA---	---NA---	---NA---	---NA---	8.69068	10.9222	-2.23152
PGSC0003DMG400006386	peroxidase 9-like	gi|565398875|ref|XP_006364989.1|PREDICTED: peroxidase 9-like [Solanum tuberosum]	Solanum tuberosum	response to oxidative stress-IEA;peroxidase activity-IEA;oxidoreductase activity-IEA;metal ion binding-IEA;heme binding-IEA;oxidation-reduction process-IEA;cellular oxidant detoxification-IEA;extracellular region-IEA;hydrogen peroxide catabolic process-IEA	catalytic activity;binding;extracellular region;gluconeogenesis;glycolytic process;pentose-phosphate shunt;response to stress;carbohydrate transport;Entner-Doudoroff pathway through 6-phosphogluconate	Peroxidase	Plant peroxidase;Haem peroxidase, plant/fungal/bacterial;Haem peroxidase	response to oxidative stress/heme binding/peroxidase activity/oxidation-reduction process;oxidation-reduction process/peroxidase activity/heme binding/response to oxidative stress;oxidation-reduction process/peroxidase activity/heme binding/response to oxidative stress;oxidation-reduction process/response to oxidative stress/heme binding/peroxidase activity	Phenylpropanoid biosynthesis	ec:1.1.1.195 - dehydrogenase, ec:1.11.1.7 - lactoperoxidase, ec:4.3.1.24 - ammonia-lyase, ec:4.3.1.25 - ammonia-lyase, ec:2.4.1.128 - glucosyltransferase, ec:2.3.1.133 - O-hydroxycinnamoyltransferase, ec:3.2.1.21 - gentiobiase	peroxidase	Carbohydrate transport and metabolism	2.76437	-1.60361	4.36798
PGSC0003DMG401007944	probable carbohydrate esterase At4g34215	gi|970021586|ref|XP_015072062.1|PREDICTED: probable carbohydrate esterase At4g34215 [Solanum pennellii]	Solanum pennellii	---NA---	---NA---	---NA---	---NA---	---NA---	---NA---	---NA---	---NA---	---NA---	4.52805	1.09683	3.43123
PGSC0003DMG400003748	peroxidase 9	gi|565350028|ref|XP_006341976.1|PREDICTED: peroxidase 9 [Solanum tuberosum]	Solanum tuberosum	response to oxidative stress-IEA;peroxidase activity-IEA;oxidoreductase activity-IEA;metal ion binding-IEA;heme binding-IEA;oxidation-reduction process-IEA;cellular oxidant detoxification-IEA;extracellular region-IEA;hydrogen peroxide catabolic process-IEA	catalytic activity;binding;extracellular region;gluconeogenesis;glycolytic process;pentose-phosphate shunt;response to stress;carbohydrate transport;Entner-Doudoroff pathway through 6-phosphogluconate	Peroxidase	Plant peroxidase;Haem peroxidase, plant/fungal/bacterial;Haem peroxidase	oxidation-reduction process/response to oxidative stress/heme binding/peroxidase activity;response to oxidative stress/heme binding/oxidation-reduction process/peroxidase activity;response to oxidative stress/heme binding/oxidation-reduction process/peroxidase activity;peroxidase activity/response to oxidative stress/oxidation-reduction process/heme binding	Phenylpropanoid biosynthesis	ec:1.1.1.195 - dehydrogenase, ec:1.11.1.7 - lactoperoxidase, ec:4.3.1.24 - ammonia-lyase, ec:4.3.1.25 - ammonia-lyase, ec:2.4.1.128 - glucosyltransferase, ec:2.3.1.133 - O-hydroxycinnamoyltransferase, ec:3.2.1.21 - gentiobiase	peroxidase	Carbohydrate transport and metabolism	2.9523	-2.60361	5.55591
PGSC0003DMG400009893	replication protein A 70 kDa DNA-binding subunit B-like isoform X1	gi|971557376|ref|XP_015165929.1|PREDICTED: replication protein A 70 kDa DNA-binding subunit B-like isoform X2 [Solanum tuberosum]	Solanum tuberosum	---NA---	---NA---	---NA---	---NA---	---NA---	---NA---	---NA---	---NA---	---NA---	5.8205	8.22585	-2.40535
PGSC0003DMG400030533	LEAF RUST 10 DISEASE-RESISTANCE LOCUS RECEPTOR-LIKE PROTEIN KINASE-like 1.1 isoform X2	gi|971544859|ref|XP_015162767.1|PREDICTED: probable serine/threonine-protein kinase At1g18390 isoform X4 [Solanum tuberosum]/gi|971544857|ref|XP_006344296.2|PREDICTED: probable serine/threonine-protein kinase At1g18390 isoform X4 [Solanum tuberosum]	Solanum tuberosum	cell surface receptor signaling pathway-IBA;membrane-IEA;integral component of membrane-IEA;phosphorylation-IEA;protein kinase activity-IEA;kinase activity-IEA;protein serine/threonine kinase activity-IBA;ATP binding-IEA;plasma membrane-IBA;protein phosphorylation-IEA	protein serine/threonine kinase activity;protein tyrosine kinase activity;obsolete signal transducer activity;ATP binding;plasma membrane;protein phosphorylation;enzyme linked receptor protein signaling pathway;integral component of membrane;multicellular organismal process;purine ribonucleoside binding;intracellular part;molecular transducer activity	Transferring phosphorus-containing groups	Protein kinase domain;Serine/threonine-protein kinase, active site;Protein kinase-like domain superfamily	protein kinase activity/ATP binding/protein phosphorylation;protein kinase activity/ATP binding/protein phosphorylation;protein kinase activity/protein phosphorylation;protein kinase activity/ATP binding/protein phosphorylation;	---NA---	---NA---	receptor-like protein kinase; Serine Threonine protein kinase	Signal transduction mechanisms ; Signal transduction mechanisms	4.8687	8.01691	-3.14821
PGSC0003DMG400006473	hypothetical protein A4A49_59496, partial	gi|1102155740|gb|OIT08803.1|hypothetical protein A4A49_59496, partial [Nicotiana attenuata]	Nicotiana attenuata	---NA---	---NA---	---NA---	---NA---	---NA---	---NA---	---NA---	---NA---	---NA---	1.89616	-3.60361	5.49977
PGSC0003DMG400028028	PREDICTED: uncharacterized protein LOC102591596	gi|565383236|ref|XP_006357926.1|PREDICTED: uncharacterized protein LOC102591596 [Solanum tuberosum]	Solanum tuberosum	---NA---	---NA---	---NA---	Protein of unknown function DUF1442	---NA---	---NA---	---NA---	---NA---	---NA---	4.66034	1.04025	3.6201
PGSC0003DMG400011820	ribosomal protein S7 (chloroplast)	gi|756419325|gb|AJL34464.1|ribosomal protein S7 (chloroplast) [Dunalia obovata]/gi|1011058269|ref|YP_009240644.1|ribosomal protein S7 (chloroplast) [Iochroma cardenasianum]/gi|84372044|gb|ABC56361.1|ribosomal protein S7 (chloroplast) [Solanum lycopersicum]/gi|1223682|emb|CAA77403.1|ribosomal protein S7 (chloroplast) [Nicotiana tabacum]/gi|813559550|ref|YP_009131937.1|ribosomal protein S7 (chlorop…	Iochroma loxense/Eriolarynx fasciculata/Vassobia breviflora/Iochroma umbellatum/Iochroma parvifolium/Iochroma salpoanum/Iochroma stenanthum/Iochroma calycinum/Solanum rostratum/Hyoscyamus niger/Nicotiana sylvestris/Solanum habrochaites/Iochroma gesnerioides/Solanum tuberosum/Solanum lycopersicum/Dunalia brachyacantha/Dunalia spathulata/Solanum bulbocastanum/Vassobia dichotoma/Solanum commersonii/…	RNA binding-IEA;structural constituent of ribosome-IEA;structural constituent of ribosome-IBA;chloroplast-IEA;mitochondrion-IEA;mRNA binding-IBA;small ribosomal subunit-IEA;ribosomal small subunit assembly-IBA;ribosome-IEA;ribosome-IBA;rRNA binding-IEA;rRNA binding-IBA;translation-IEA;translation-IBA;plastid-IEA	tRNA binding;structural constituent of ribosome;mitochondrion;translation;plastid;cellular component organization;rRNA binding;cytosolic small ribosomal subunit	---NA---	Ribosomal protein S7 domain superfamily;Ribosomal protein S5/S7;Ribosomal protein S7 domain;Ribosomal protein S7, bacterial/organellar-type;Ribosomal protein S7, conserved site	translation;small ribosomal subunit/structural constituent of ribosome/translation;translation;RNA binding/structural constituent of ribosome/translation;small ribosomal subunit/structural constituent of ribosome/translation;	---NA---	---NA---	One of the primary rRNA binding proteins, it binds directly to 16S rRNA where it nucleates assembly of the head domain of the 30S subunit. Is located at the subunit interface close to the decoding center, probably blocks exit of the E-site tRNA (By similarity); Ribosomal protein	Translation, ribosomal structure and biogenesis ; Translation, ribosomal structure and biogenesis	-0.993661	3.31922	-4.31288
PGSC0003DMG400033037	ribulose 1,5-bisphosphate carboxylase/oxygenase large subunit (chloroplast)	gi|329124677|gb|AEB72233.1|ribulose 1,5-bisphosphate carboxylase/oxygenase large subunit (chloroplast) [Solanum tuberosum]	Solanum tuberosum	chloroplast-IEA;reductive pentose-phosphate cycle-IEA;metal ion binding-IEA;membrane-IEA;ribulose-bisphosphate carboxylase activity-IEA;lyase activity-IEA;chloroplast envelope-IEA;monooxygenase activity-IEA;cytosolic ribosome-IEA;apoplast-IEA;protein binding-IPI;magnesium ion binding-IEA;oxidoreductase activity-IEA;cell wall-IEA;response to cadmium ion-IEA;oxidation-reduction process-IEA;photosyn…	magnesium ion binding;monooxygenase activity;protein binding;cell wall;plastid;thylakoid;response to endogenous stimulus;photorespiration;membrane;ribulose-bisphosphate carboxylase activity;reductive pentose-phosphate cycle;L-methionine salvage from methylthioadenosine;2,3-diketo-5-methylthiopentyl-1-phosphate enolase activity;oxidation-reduction process	Ribulose-bisphosphate carboxylase	Ribulose bisphosphate carboxylase, large subunit, C-terminal;Ribulose bisphosphate carboxylase, large subunit, ferrodoxin-like N-terminal;RuBisCO large subunit, N-terminal domain superfamily;Ribulose bisphosphate carboxylase, large subunit, C-terminal domain superfamily;RuBisCO;Ribulose bisphosphate carboxylase, large chain, active site;RuBisCO large subunit, N-terminal domain superfamily	magnesium ion binding;carbon fixation/ribulose-bisphosphate carboxylase activity;ribulose-bisphosphate carboxylase activity/carbon fixation;magnesium ion binding;carbon fixation/magnesium ion binding/ribulose-bisphosphate carboxylase activity;magnesium ion binding;ribulose-bisphosphate carboxylase activity/carbon fixation	Carbon fixation in photosynthetic organisms, Glyoxylate and dicarboxylate metabolism, Biosynthesis of antibiotics	ec:4.1.2.13 - aldolase, ec:4.1.1.39 - carboxylase, ec:4.1.1.31 - carboxylase, ec:2.6.1.1 - transaminase, ec:3.1.3.11 - hexose diphosphatase, ec:4.1.1.39 - carboxylase, ec:4.1.3.1 - lyase, ec:1.11.1.6 - equilase, ec:1.1.3.15 - oxidase, ec:2.3.3.9 - synthase, ec:6.4.1.2 - carboxylase, ec:4.1.2.13 - aldolase, ec:4.1.1.39 - carboxylase, ec:1.1.1.1 - dehydrogenase, ec:4.1.1.32 - carboxykinase (GTP), e…	RuBisCO catalyzes two reactions the carboxylation of D- ribulose 1,5-bisphosphate, the primary event in carbon dioxide fixation, as well as the oxidative fragmentation of the pentose substrate	Carbohydrate transport and metabolism	8.8099	6.23926	2.57064
PGSC0003DMG400026899	putative cystatin	gi|585033|sp|P37842.1|CYTM_SOLTURecName: Full=Multicystatin Short=MC/gi|415591|gb|AAA16120.1|multicystatin [Solanum tuberosum]	Solanum tuberosum	peptidase activity-IEA;cysteine-type endopeptidase inhibitor activity-IEA;proteolysis-IEA;peptidase inhibitor activity-IEA;negative regulation of endopeptidase activity-IEA;negative regulation of peptidase activity-IEA	enzyme regulator activity	---NA---	Cystatin domain;Cystatin	cysteine-type endopeptidase inhibitor activity;cysteine-type endopeptidase inhibitor activity;cysteine-type endopeptidase inhibitor activity;cysteine-type endopeptidase inhibitor activity;cysteine-type endopeptidase inhibitor activity;	---NA---	---NA---	Cysteine proteinase inhibitor	Function unknown	4.44831	8.13561	-3.6873
PGSC0003DMG400005921	putative cystatin	gi|585033|sp|P37842.1|CYTM_SOLTURecName: Full=Multicystatin Short=MC/gi|415591|gb|AAA16120.1|multicystatin [Solanum tuberosum]	Solanum tuberosum	peptidase activity-IEA;cysteine-type endopeptidase inhibitor activity-IEA;proteolysis-IEA;peptidase inhibitor activity-IEA;negative regulation of endopeptidase activity-IEA;negative regulation of peptidase activity-IEA	enzyme regulator activity	---NA---	Cystatin	cysteine-type endopeptidase inhibitor activity;	---NA---	---NA---	Cysteine proteinase inhibitor	Function unknown	-0.557562	4.34864	-4.90621
PGSC0003DMG400005950	putative cystatin	gi|723754485|ref|XP_004253396.2|PREDICTED: multicystatin, partial [Solanum lycopersicum]	Solanum lycopersicum	peptidase activity-IEA;cysteine-type endopeptidase inhibitor activity-IEA;proteolysis-IEA;peptidase inhibitor activity-IEA;negative regulation of endopeptidase activity-IEA;negative regulation of peptidase activity-IEA	cellular process;protein metabolic process;enzyme regulator activity	---NA---	Cystatin domain;Cystatin	cysteine-type endopeptidase inhibitor activity;cysteine-type endopeptidase inhibitor activity;cysteine-type endopeptidase inhibitor activity;cysteine-type endopeptidase inhibitor activity;cysteine-type endopeptidase inhibitor activity;	---NA---	---NA---	Cysteine proteinase inhibitor	Function unknown	4.16443	8.69646	-4.53203
PGSC0003DMG400020122	EID1-like F-box protein 3	gi|971559875|ref|XP_006352783.2|PREDICTED: EID1-like F-box protein 3 [Solanum tuberosum]	Solanum tuberosum	abscisic acid-activated signaling pathway-IEA;response to salt stress-IEA;membrane-IEA;integral component of membrane-IEA;response to water deprivation-IEA;regulation of seed germination-IEA;vegetative to reproductive phase transition of meristem-IEA;response to osmotic stress-IEA;response to abscisic acid-IEA;nucleus-IEA	reproduction;molecular_function;nucleus;response to stress;signal transduction;response to abiotic stimulus;response to endogenous stimulus;post-embryonic development;membrane	---NA---	---NA---	---NA---	---NA---	---NA---	EID1-like F-box protein	Function unknown	7.34409	4.43531	2.90878
PGSC0003DMG403011204	hypothetical protein A4A49_39256	gi|1102140305|gb|OIS96718.1|hypothetical protein A4A49_39256 [Nicotiana attenuata]	Nicotiana attenuata	---NA---	---NA---	---NA---	---NA---	---NA---	---NA---	---NA---	---NA---	---NA---	5.34933	1.95098	3.39835
PGSC0003DMG400040677	ribonuclease 3-like	gi|565353257|ref|XP_006343549.1|PREDICTED: uncharacterized protein LOC102584481 [Solanum tuberosum]	Solanum tuberosum	RNA binding-IEA;RNA phosphodiester bond hydrolysis, endonucleolytic-IEA;ribonuclease T2 activity-IEA	RNA binding;ribonuclease T2 activity;cell part;nucleic acid phosphodiester bond hydrolysis	Acting on ester bonds;Acting on ester bonds;Ribonuclease T(2)	Ribonuclease T2-like superfamily;Ribonuclease T2-like	ribonuclease T2 activity/RNA binding;ribonuclease T2 activity/RNA binding;ribonuclease T2 activity/RNA binding;ribonuclease T2 activity/RNA binding	---NA---	---NA---	ribonuclease T2 activity; ribonuclease	RNA processing and modification ; Function unknown	2.97416	6.12488	-3.15072
PGSC0003DMG400043108	pathogenesis-related protein PR-1	gi|565353239|ref|XP_006343540.1|PREDICTED: pathogenesis-related protein PR-1-like [Solanum tuberosum]	Solanum tuberosum	extracellular region-IEA	extracellular region	---NA---	Ves allergen;Cysteine-rich secretory protein, allergen V5/Tpx-1-related;CAP domain;CAP superfamily;Allergen V5/Tpx-1-related, conserved site;Pathogenesis-related protein 1-like, SCP domain	extracellular region;extracellular region;	---NA---	---NA---	cysteine-rich secretory protein; Scp-like extracellular	Signal transduction mechanisms ; Function unknown	5.79846	2.51879	3.27967
PGSC0003DMG400030731	metallocarboxypeptidase inhibitor-like	gi|971572371|ref|XP_015169937.1|PREDICTED: metallocarboxypeptidase inhibitor-like [Solanum tuberosum]	Solanum tuberosum	endopeptidase inhibitor activity-IEA;enzyme inhibitor activity-IEA;carboxypeptidase activity-IEA;negative regulation of catalytic activity-IEA;proteolysis-IEA;membrane-IEA;integral component of membrane-IEA;negative regulation of endopeptidase activity-IEA	cellular process;membrane;protein metabolic process;enzyme regulator activity	---NA---	Carboxypeptidase A inhibitor-like;Metallocarboxypeptidase inhibitor;Proteinase/amylase inhibitor domain superfamily	endopeptidase inhibitor activity	---NA---	---NA---	---NA---	---NA---	2.70024	6.13392	-3.43368
PGSC0003DMG402022984	hypothetical protein A4A49_39256	gi|1102140305|gb|OIS96718.1|hypothetical protein A4A49_39256 [Nicotiana attenuata]	Nicotiana attenuata	---NA---	---NA---	---NA---	---NA---	---NA---	---NA---	---NA---	---NA---	---NA---	6.9745	2.95098	4.02352
PGSC0003DMG400026189	xyloglucan endotransglucosylase/hydrolase protein 9	gi|565389618|ref|XP_006360548.1|PREDICTED: xyloglucan endotransglucosylase/hydrolase protein 9 [Solanum tuberosum]	Solanum tuberosum	apoplast-IEA;cell wall-IEA;membrane-IEA;integral component of membrane-IEA;cell wall organization-IEA;xyloglucan:xyloglucosyl transferase activity-IEA;transferase activity-IEA;hydrolase activity-IEA;hydrolase activity, acting on glycosyl bonds-IEA;xyloglucan metabolic process-IEA;metabolic process-IEA;transferase activity, transferring glycosyl groups-IEA;cellular glucan metabolic process-IEA;ext…	extracellular region;cell wall;gluconeogenesis;glycolytic process;pentose-phosphate shunt;carbohydrate transport;Entner-Doudoroff pathway through 6-phosphogluconate;membrane;cellular component organization;transferase activity;hydrolase activity	Xyloglucan:xyloglucosyl transferase	Glycoside hydrolase family 16;Xyloglucan endo-transglycosylase, C-terminal;Concanavalin A-like lectin/glucanase domain superfamily	carbohydrate metabolic process/hydrolase activity, hydrolyzing O-glycosyl compounds;cellular glucan metabolic process/apoplast/xyloglucan:xyloglucosyl transferase activity/cell wall;carbohydrate metabolic process/hydrolase activity, hydrolyzing O-glycosyl compounds;	---NA---	---NA---	xyloglucan endotransglucosylase hydrolase protein	Carbohydrate transport and metabolism	6.77996	9.28482	-2.50485
PGSC0003DMG400027633	9-cis-epoxycarotenoid dioxygenase	gi|7209269|emb|CAB76920.1|putative 9-cis-epoxycarotenoid dioxygenase [Solanum tuberosum]	Solanum tuberosum	oxidoreductase activity, acting on single donors with incorporation of molecular oxygen, incorporation of two atoms of oxygen-IEA;hyperosmotic salinity response-IEA;chloroplast stroma-IEA;dioxygenase activity-IEA;metal ion binding-IEA;chloroplast thylakoid membrane-IEA;response to water deprivation-IEA;oxidation-reduction process-IEA;response to osmotic stress-IEA;9-cis-epoxycarotenoid dioxygenas…	retinoid metabolic process;binding;response to stress;plastid;thylakoid;response to abiotic stimulus;membrane;oxidoreductase activity, acting on single donors with incorporation of molecular oxygen, incorporation of two atoms of oxygen;oxidation-reduction process;biological regulation	Acting on single donors with incorporation of molecular oxygen (oxygenases). The oxygen incorporated need not be derived from O(2);9-cis-epoxycarotenoid dioxygenase	Carotenoid oxygenase	oxidoreductase activity, acting on single donors with incorporation of molecular oxygen, incorporation of two atoms of oxygen/oxidation-reduction process;oxidoreductase activity, acting on single donors with incorporation of molecular oxygen, incorporation of two atoms of oxygen/oxidation-reduction process	Carotenoid biosynthesis	ec:1.13.11.51 - dioxygenase, ec:1.14.13.93 - acid 8'-hydroxylase	dioxygenase	Secondary metabolites biosynthesis, transport and catabolism ; Secondary metabolites biosynthesis, transport and catabolism	7.87325	4.75833	3.11492
PGSC0003DMG400022134	NAC domain-containing protein 21/22-like	gi|565358477|ref|XP_006346053.1|PREDICTED: NAC domain-containing protein 21/22-like [Solanum tuberosum]	Solanum tuberosum	DNA binding-IEA;transcription, DNA-templated-IEA;regulation of transcription, DNA-templated-IEA;nucleus-IEA	DNA binding;nucleus;nucleobase-containing compound metabolic process;biosynthetic process	---NA---	---NA---	---NA---	---NA---	---NA---	NAC domain-containing protein 21	Function unknown	5.35455	1.75394	3.60061
PGSC0003DMG400020498	type I inositol polyphosphate 5-phosphatase 2-like isoform X1	gi|565393670|ref|XP_006362494.1|PREDICTED: type I inositol polyphosphate 5-phosphatase 2-like [Solanum tuberosum]	Solanum tuberosum	phosphatidylinositol dephosphorylation-IEA;hydrolase activity-IEA	nucleotide binding;phosphatidylinositol-4,5-bisphosphate 5-phosphatase activity;plasma membrane;signal transduction;response to hormone;embryo development;negative regulation of macromolecule metabolic process;cellular component organization;regulation of cellular metabolic process;cell projection;intracellular membrane-bounded organelle;cytoplasmic part;inositol trisphosphate phosphatase activit…	---NA---	Endonuclease/exonuclease/phosphatase superfamily	---NA---	---NA---	---NA---	inositol	Intracellular trafficking, secretion, and vesicular transport ; Signal transduction mechanisms	3.82577	6.4865	-2.66073
PGSC0003DMG400017513	acetylornithine deacetylase	gi|971559996|ref|XP_015166589.1|PREDICTED: acetylornithine deacetylase-like [Solanum tuberosum]	Solanum tuberosum	metabolic process-IEA;hydrolase activity-IEA;acetylornithine deacetylase activity-IEA	carboxypeptidase activity;cytoplasm;proteolysis;arginine biosynthetic process;metallopeptidase activity;zinc ion binding;acetylornithine deacetylase activity;succinyl-diaminopimelate desuccinylase activity;lysine biosynthetic process via diaminopimelate;dipeptidase activity;hydrolase activity, acting on carbon-nitrogen (but not peptide) bonds, in linear amidines;diaminopimelate biosynthetic proce…	---NA---	---NA---	---NA---	---NA---	---NA---	succinyl-diaminopimelate desuccinylase activity; Metallopeptidase M20 family	Amino acid transport and metabolism ; Amino acid transport and metabolism	4.72139	7.50535	-2.78396
PGSC0003DMG400017258	photosystem II protein D2 (chloroplast)	gi|482557132|gb|EOA21324.1|hypothetical protein CARUB_v10001685mg [Capsella rubella]	Capsella rubella	iron ion binding-IEA;chloroplast-IEA;electron transporter, transferring electrons within the cyclic electron transport pathway of photosynthesis activity-IEA;metal ion binding-IEA;oxidoreductase activity-IEA;protein-chromophore linkage-IEA;membrane-IEA;photosynthesis, light reaction-IEA;integral component of membrane-IEA;oxidation-reduction process-IEA;photosynthesis-IEA;chlorophyll binding-IEA;p…	mitochondrial proton-transporting ATP synthase complex, catalytic core F(1);mitochondrial proton-transporting ATP synthase complex, coupling factor F(o);pyruvate decarboxylase activity;binding;plasma membrane;glyoxylate cycle;tricarboxylic acid cycle;cellular protein modification process;NADH dehydrogenase (ubiquinone) activity;plastid;thylakoid;photosynthesis;vacuolar proton-transporting V-type …	---NA---	Photosynthetic reaction centre, L/M;Photosystem II protein D1/D2 superfamily	electron transporter, transferring electrons within the cyclic electron transport pathway of photosynthesis activity/photosynthetic electron transport in photosystem II/photosynthesis, light reaction;photosynthetic electron transport in photosystem II/photosynthesis, light reaction/electron transporter, transferring electrons within the cyclic electron transport pathway of photosynthesis activity…	---NA---	---NA---	One of the two reaction center proteins of photosystem II (PSII), D2 is needed for assembly of a stable PSII complex (By similarity)	Energy production and conversion	4.02478	0.426136	3.59865
PGSC0003DMG400001549	beta-amylase 1, chloroplastic	gi|565347772|ref|XP_006340896.1|PREDICTED: beta-amylase 1, chloroplastic [Solanum tuberosum]	Solanum tuberosum	metabolic process-IEA;beta-amylase activity-IEA;polysaccharide catabolic process-IEA;amylopectin maltohydrolase activity-IEA;carbohydrate metabolic process-IEA;hydrolase activity, acting on glycosyl bonds-IEA;hydrolase activity-IEA	carbohydrate metabolic process;catabolic process;hydrolase activity	Beta-amylase	Glycoside hydrolase, family 14B, plant;Glycoside hydrolase, family 14;Glycoside hydrolase superfamily	beta-amylase activity/polysaccharide catabolic process;polysaccharide catabolic process/beta-amylase activity;polysaccharide catabolic process/beta-amylase activity;	Starch and sucrose metabolism	ec:3.2.1.4 - endo-1,4-beta-D-glucanase, ec:3.2.1.2 - saccharogen amylase, ec:2.7.7.27 - adenylyltransferase, ec:3.1.3.12 - trehalose 6-phosphatase, ec:3.2.1.20 - maltase, ec:3.2.1.21 - gentiobiase, ec:3.2.1.26 - invertase, ec:3.2.1.39 - endo-1,3-beta-D-glucosidase, ec:2.4.1.1 - phosphorylase, ec:2.4.1.18 - branching enzyme, ec:2.4.1.15 - synthase (UDP-forming), ec:2.4.1.13 - synthase, ec:2.4.1.12…	beta-amylase	Function unknown	9.75098	7.37843	2.37254
PGSC0003DMG400026434	small subunit processome component 20 homolog	gi|565390422|ref|XP_006360937.1|PREDICTED: U3 small nucleolar RNA-associated protein 20-like isoform X1 [Solanum tuberosum]	Solanum tuberosum	small-subunit processome-IBA;maturation of SSU-rRNA from tricistronic rRNA transcript (SSU-rRNA, 5.8S rRNA, LSU-rRNA)-IBA;nucleolus-IBA;90S preribosome-IBA	molecular_function;nucleolus;rRNA processing;cellular macromolecule metabolic process	---NA---	---NA---	---NA---	---NA---	---NA---	UTP20, small subunit (SSU) processome component, homolog (yeast)	Function unknown ; Defense mechanisms	3.29392	5.97319	-2.67927
PGSC0003DMG400021877	xyloglucan endotransglucosylase/hydrolase 2-like	gi|565385825|ref|XP_006358761.1|PREDICTED: xyloglucan endotransglucosylase/hydrolase 2 [Solanum tuberosum]	Solanum tuberosum	apoplast-IEA;cell wall-IEA;membrane-IEA;integral component of membrane-IEA;cell wall organization-IEA;transferase activity-IEA;xyloglucan:xyloglucosyl transferase activity-IEA;hydrolase activity-IEA;hydrolase activity, acting on glycosyl bonds-IEA;xyloglucan metabolic process-IEA;metabolic process-IEA;cellular glucan metabolic process-IEA;hydrolase activity, hydrolyzing O-glycosyl compounds-IEA;e…	hydrolase activity, hydrolyzing O-glycosyl compounds;cell wall;cellular glucan metabolic process;membrane;xyloglucan:xyloglucosyl transferase activity;apoplast;cell wall organization	Xyloglucan:xyloglucosyl transferase	Glycoside hydrolase family 16;Xyloglucan endo-transglycosylase, C-terminal;Concanavalin A-like lectin/glucanase domain superfamily	carbohydrate metabolic process/hydrolase activity, hydrolyzing O-glycosyl compounds;apoplast/xyloglucan:xyloglucosyl transferase activity/cellular glucan metabolic process/cell wall;carbohydrate metabolic process/hydrolase activity, hydrolyzing O-glycosyl compounds;	---NA---	---NA---	hydrolase family 16	Carbohydrate transport and metabolism	7.36518	10.054	-2.68886
PGSC0003DMG400024120	protein NRT1/ PTR FAMILY 7.3-like	gi|565348688|ref|XP_006341336.1|PREDICTED: protein NRT1/ PTR FAMILY 7.3-like [Solanum tuberosum]	Solanum tuberosum	transmembrane transport-IEA;nitrate transmembrane transporter activity-IEA;response to cadmium ion-IEA;membrane-IEA;integral component of membrane-IEA;nitrate transport-IEA;transmembrane transporter activity-IEA;response to nitrate-IEA;plasma membrane-IEA	plasma membrane;oligopeptide transport;cellular process;integral component of membrane;oligopeptide transmembrane transporter activity;transmembrane transport	---NA---	Proton-dependent oligopeptide transporter family;MFS transporter superfamily	membrane/transmembrane transport/transmembrane transporter activity;membrane/transmembrane transport/transmembrane transporter activity;	---NA---	---NA---	transporter	Amino acid transport and metabolism ; Amino acid transport and metabolism	6.4037	9.19803	-2.79433
PGSC0003DMG400028182	aquaporin TIP1-1	gi|565343972|ref|XP_006339093.1|PREDICTED: aquaporin TIP1-1 [Solanum tuberosum]	Solanum tuberosum	transmembrane transport-IEA;channel activity-IEA;plant-type vacuole membrane-IBA;membrane-IEA;central vacuole-IBA;integral component of membrane-IEA;ion transmembrane transport-IBA;water channel activity-IBA;water transport-IEA;integral component of plasma membrane-IBA	system process;vacuole;ion transport;water transport;response to stress;response to abiotic stimulus;cellular process;water channel activity;integral component of membrane;one-carbon compound transport;intracellular organelle part;plasma membrane part;animal organ development;transmembrane transport;biological regulation;response to oxygen-containing compound	---NA---	Major intrinsic protein;Aquaporin-like;Aquaporin transporter;Major intrinsic protein, conserved site	transmembrane transport/channel activity/membrane;transmembrane transport/channel activity/membrane;	---NA---	---NA---	Channel that permits osmotically driven movement of water in both directions. It is involved in the osmoregulation and in the maintenance of cell turgor during volume expansion in rapidly growing cells. It mediates rapid entry or exit of water in response to abrupt changes in osmolarity (By similarity); Aquaporin	Carbohydrate transport and metabolism ; Carbohydrate transport and metabolism	5.80381	2.48385	3.31996
PGSC0003DMG400028231	protein MICRORCHIDIA 7-like	gi|565344450|ref|XP_006339329.1|PREDICTED: MORC family CW-type zinc finger protein 3-like [Solanum tuberosum]	Solanum tuberosum	---NA---	---NA---	---NA---	---NA---	---NA---	---NA---	---NA---	---NA---	---NA---	6.39004	8.97177	-2.58173
PGSC0003DMG400022933	beta-D-xylosidase 1	gi|565370952|ref|XP_006352077.1|PREDICTED: beta-D-xylosidase 1 [Solanum tuberosum]	Solanum tuberosum	apoplast-IEA;alpha-L-arabinofuranosidase activity-IEA;hydrolase activity, hydrolyzing O-glycosyl compounds-IEA;plant-type cell wall-IEA;seed coat development-IEA;hydrolase activity-IEA;carbohydrate metabolic process-IEA	beta-N-acetylhexosaminidase activity;carbohydrate metabolic process;beta-glucosidase activity;cellular macromolecule metabolic process;cell part	Non-reducing end alpha-L-arabinofuranosidase	Fibronectin type III-like domain;Immunoglobulin-like fold;Glycoside hydrolase family 3 C-terminal domain superfamily	hydrolase activity, hydrolyzing O-glycosyl compounds/carbohydrate metabolic process;hydrolase activity, hydrolyzing O-glycosyl compounds/carbohydrate metabolic process	Amino sugar and nucleotide sugar metabolism	ec:3.2.1.55 - end alpha-L-arabinofuranosidase, ec:2.7.7.27 - adenylyltransferase, ec:5.1.3.2 - 4-epimerase, ec:5.1.3.6 - 4-epimerase, ec:5.4.2.8 - mannose phosphomutase, ec:2.4.1.43 - 4-alpha-galacturonosyltransferase, ec:5.1.3.12 - 5'-epimerase, ec:3.2.1.14 - ChiC	hydrolase family 3	Carbohydrate transport and metabolism	5.74781	3.06409	2.68371
PGSC0003DMG400000417	superoxide dismutase [Cu-Zn], chloroplastic	gi|971553334|ref|XP_015164932.1|PREDICTED: superoxide dismutase [Cu-Zn], chloroplastic isoform X1 [Solanum tuberosum]	Solanum tuberosum	peroxidase activity-IEA;superoxide metabolic process-IEA;cytoplasm-IBA;vesicle-mediated transport-IEA;extracellular space-IBA;chloroplast-IEA;oxidoreductase activity-IEA;metal ion binding-IEA;copper ion binding-IBA;removal of superoxide radicals-IEA;oxidation-reduction process-IEA;cellular oxidant detoxification-IEA;COPII vesicle coat-IEA;antioxidant activity-IEA;positive regulation of TORC1 sign…	superoxide dismutase activity;copper ion binding;extracellular space;nucleus;mitochondrion;cytosol;transport;cell aging;zinc ion binding;plastid;response to abiotic stimulus;regulation of biosynthetic process;negative regulation of metabolic process;response to organic substance;cellular component organization;removal of superoxide radicals;extracellular matrix;regulation of cellular metabolic pr…	Superoxide dismutase;Peroxidase	Superoxide dismutase (Cu/Zn) / superoxide dismutase copper chaperone	---NA---	Phenylpropanoid biosynthesis	ec:1.1.1.195 - dehydrogenase, ec:1.11.1.7 - lactoperoxidase, ec:4.3.1.24 - ammonia-lyase, ec:4.3.1.25 - ammonia-lyase, ec:2.4.1.128 - glucosyltransferase, ec:2.3.1.133 - O-hydroxycinnamoyltransferase, ec:3.2.1.21 - gentiobiase	Destroys radicals which are normally produced within the cells and which are toxic to biological systems (By similarity)	Inorganic ion transport and metabolism ; Inorganic ion transport and metabolism	7.20976	4.60422	2.60554
PGSC0003DMG401015527	probable LRR receptor-like serine/threonine-protein kinase At1g05700	gi|565395441|ref|XP_006363347.1|PREDICTED: putative leucine-rich repeat receptor-like protein kinase At2g19210 [Solanum tuberosum]	Solanum tuberosum	membrane-IEA;integral component of membrane-IEA;phosphorylation-IEA;kinase activity-IEA	membrane;kinase activity	---NA---	Malectin-like carbohydrate-binding domain	---NA---	---NA---	---NA---	---NA---	Function unknown	1.80152	5.74659	-3.94507
PGSC0003DMG400000380	heat stress transcription factor C-1	gi|565373802|ref|XP_006353456.1|PREDICTED: heat stress transcription factor C-1 [Solanum tuberosum]	Solanum tuberosum	DNA binding-IEA;DNA-binding transcription factor activity-IEA;regulation of transcription, DNA-templated-IEA;sequence-specific DNA binding-IEA;nucleus-IEA	DNA-binding transcription factor activity;nucleus;cytoplasm;regulation of transcription by RNA polymerase II;response to stress;multicellular organismal process;sequence-specific DNA binding;positive regulation of biological process;cellular response to stimulus	---NA---	Heat shock transcription factor family	---NA---	---NA---	---NA---	transcription factor; Transcription factor	Transcription ; Transcription	6.25594	3.4732	2.78274
PGSC0003DMG400028817	glycine rich protein-interacting protein	gi|565370792|ref|XP_006352002.1|PREDICTED: uncharacterized protein LOC102602513 [Solanum tuberosum]	Solanum tuberosum	---NA---	---NA---	---NA---	---NA---	---NA---	---NA---	---NA---	---NA---	---NA---	4.77996	1.30328	3.47668
PGSC0003DMG400028622	acyl-protein thioesterase 2-like	gi|565359601|ref|XP_006346592.1|PREDICTED: acyl-protein thioesterase 2-like [Solanum tuberosum]/gi|460413914|ref|XP_004252320.1|PREDICTED: acyl-protein thioesterase 2-like [Solanum lycopersicum]/gi|970065878|ref|XP_015059905.1|PREDICTED: acyl-protein thioesterase 2 [Solanum pennellii]	Solanum tuberosum/Solanum lycopersicum/Solanum pennellii	carboxylic ester hydrolase activity-IBA;cytoplasm-IBA;palmitoyl-(protein) hydrolase activity-IBA;protein depalmitoylation-IBA;hydrolase activity-IEA	lysophospholipase activity;cytoplasm;cellular protein modification process;catabolic process;retinyl-palmitate esterase activity;methyl indole-3-acetate esterase activity;methyl salicylate esterase activity;methyl jasmonate esterase activity	Palmitoyl-protein hydrolase;Carboxylesterase	Alpha/Beta hydrolase fold	---NA---	Fatty acid elongation, Drug metabolism - other enzymes	ec:3.1.2.22 - hydrolase, ec:1.17.4.1 - reductase, ec:2.3.1.5 - N-acetyltransferase, ec:2.5.1.18 - transferase, ec:3.1.1.1 - ali-esterase, ec:2.4.1.17 - 1-naphthol glucuronyltransferase	phospholipase carboxylesterase; acyl-protein thioesterase	Function unknown ; Lipid transport and metabolism	4.87888	7.92321	-3.04434

## Sheet: 24 h
ID	Sequence Description	Blast Top Hit Description (HSP)		Mapping GO Term	Annotation GO Term	Enzyme Name	InterPro Name	InterPro GO Term	KEGG Pathway	KEGG Enzyme	NOG Descriptions	OG Descriptions	TR3	TR8	TR3-TR8
PGSC0003DMG400032746	---NA---	---NA---	---NA---	---NA---	---NA---	---NA---	---NA---	---NA---	---NA---	---NA---	---NA---	---NA---	5.59595	3.072	2.52395
PGSC0003DMG400042320	basic 7S globulin-like	gi|316927704|gb|ADU58605.1|xyloglucan-specific endoglucanase inhibitor 4 [Solanum tuberosum]/gi|568215625|ref|NP_001274964.1|xyloglucan-specific endoglucanase inhibitor 4 precursor [Solanum tuberosum]	Solanum tuberosum	aspartic-type endopeptidase activity-IEA;aspartic-type endopeptidase activity-IBA;proteolysis-IEA;proteolysis-IBA;protein catabolic process-IBA	aspartic-type endopeptidase activity;cellular protein modification process;proteolysis;catabolic process;cell part	Acting on peptide bonds (peptidases)	Xylanase inhibitor, C-terminal;Aspartic peptidase domain superfamily;Aspartic peptidase A1 family	proteolysis/aspartic-type endopeptidase activity;	---NA---	---NA---	aspartic	Posttranslational modification, protein turnover, chaperones ; Posttranslational modification, protein turnover, chaperones	2.94313	5.52149	-2.57836
PGSC0003DMG400008985	basic 7S globulin-like	gi|316927700|gb|ADU58603.1|xyloglucan-specific endoglucanase inhibitor 1 [Solanum tuberosum]/gi|568214914|ref|NP_001274908.1|xyloglucan-specific endoglucanase inhibitor 1 precursor [Solanum tuberosum]	Solanum tuberosum	aspartic-type endopeptidase activity-IEA;aspartic-type endopeptidase activity-IBA;proteolysis-IEA;proteolysis-IBA;membrane-IEA;protein catabolic process-IBA;integral component of membrane-IEA	aspartic-type endopeptidase activity;cellular protein modification process;proteolysis;catabolic process;membrane;cell part	Acting on peptide bonds (peptidases)	Xylanase inhibitor, C-terminal;Xylanase inhibitor, N-terminal;Aspartic peptidase domain superfamily;Aspartic peptidase A1 family;Peptidase family A1 domain	aspartic-type endopeptidase activity/proteolysis;	---NA---	---NA---	aspartic	Posttranslational modification, protein turnover, chaperones ; Posttranslational modification, protein turnover, chaperones	4.46545	6.35236	-1.88692
PGSC0003DMG400024754	respiratory burst oxidase homolog protein B	gi|16549089|dbj|BAB70751.1|respiratory burst oxidase homolog [Solanum tuberosum]/gi|568214687|ref|NP_001274981.1|respiratory burst oxidase homolog protein B [Solanum tuberosum]/gi|75164734|sp|Q948T9.1|RBOHB_SOLTURecName: Full=Respiratory burst oxidase homolog protein B AltName: Full=NADPH oxidase RBOHB AltName: Full=StRBOHB	Solanum tuberosum	oxidoreductase activity, acting on NAD(P)H, oxygen as acceptor-IEA;peroxidase activity-IEA;oxidoreductase activity-IEA;metal ion binding-IEA;membrane-IEA;NAD(P)H oxidase activity-IEA;calcium ion binding-IEA;integral component of membrane-IEA;oxidation-reduction process-IEA;cellular oxidant detoxification-IEA;plasma membrane-IEA;plasma membrane-IDA	peroxidase activity;calcium ion binding;cytoplasm;plasma membrane;response to oxidative stress;multicellular organism development;integral component of membrane;superoxide-generating NADPH oxidase activity;heme binding;superoxide anion generation;oxidation-reduction process;biological regulation	NAD(P)H oxidase (H(2)O(2)-forming);Peroxidase	NADPH oxidase Respiratory burst	peroxidase activity/oxidation-reduction process/oxidoreductase activity, acting on NAD(P)H, oxygen as acceptor;	Phenylpropanoid biosynthesis	ec:1.1.1.195 - dehydrogenase, ec:1.11.1.7 - lactoperoxidase, ec:4.3.1.24 - ammonia-lyase, ec:4.3.1.25 - ammonia-lyase, ec:2.4.1.128 - glucosyltransferase, ec:2.3.1.133 - O-hydroxycinnamoyltransferase, ec:3.2.1.21 - gentiobiase	NADPH- oxidase; NADPH Oxidase	Intracellular trafficking, secretion, and vesicular transport ; Inorganic ion transport and metabolism ; Secondary metabolites biosynthesis, transport and catabolism	5.11351	7.20066	-2.08715
PGSC0003DMG400005112	basic form of pathogenesis-related protein 1-like	gi|565403283|ref|XP_006367092.1|PREDICTED: basic form of pathogenesis-related protein 1-like [Solanum tuberosum]	Solanum tuberosum	response to biotic stimulus-IEA;extracellular region-IEA;defense response-IEA	extracellular region;response to stress;response to biotic stimulus	---NA---	Cysteine-rich secretory protein, allergen V5/Tpx-1-related;CAP domain;CAP superfamily;Allergen V5/Tpx-1-related, conserved site;Pathogenesis-related protein 1-like, SCP domain	extracellular region;extracellular region;	---NA---	---NA---	cysteine-rich secretory protein; Scp-like extracellular	Signal transduction mechanisms ; Function unknown	-0.876539	3.08933	-3.96587
PGSC0003DMG400025825	salicylic acid-binding protein 2-like isoform X2	gi|971548844|ref|XP_015163783.1|PREDICTED: salicylic acid-binding protein 2-like isoform X2 [Solanum tuberosum]	Solanum tuberosum	hydrolase activity-IBA	hydrolase activity	---NA---	Alpha/beta hydrolase fold-1;Alpha/Beta hydrolase fold	---NA---	---NA---	---NA---	Methylketone synthase	Function unknown	1.93904	-4.29869	6.23772
PGSC0003DMG400029695	TTS protein	gi|565360545|ref|XP_006347027.1|PREDICTED: pistil-specific extensin-like protein [Solanum tuberosum]	Solanum tuberosum	structural constituent of cell wall-IEA	structural molecule activity	---NA---	---NA---	---NA---	---NA---	---NA---	Pollen proteins Ole e I like	Function unknown	6.61884	4.32336	2.29547
PGSC0003DMG400029736	---NA---	---NA---	---NA---	---NA---	---NA---	---NA---	---NA---	---NA---	---NA---	---NA---	---NA---	---NA---	5.64137	7.75439	-2.11302
PGSC0003DMG400015772	POS2	gi|565345735|ref|XP_006339946.1|PREDICTED: cell number regulator 1-like [Solanum tuberosum]	Solanum tuberosum	membrane-IEA;integral component of membrane-IEA	membrane	---NA---	PLAC8 motif-containing protein	---NA---	---NA---	---NA---	---NA---	---NA---	2.55642	-5.45069	8.00711
PGSC0003DMG400010113	PREDICTED: uncharacterized protein LOC104237137	gi|698485511|ref|XP_009789527.1|PREDICTED: uncharacterized protein LOC104237137 [Nicotiana sylvestris]	Nicotiana sylvestris	---NA---	---NA---	---NA---	---NA---	---NA---	---NA---	---NA---	---NA---	---NA---	1.60889	5.02211	-3.41323
PGSC0003DMG400001426	expansin precursor	gi|971534915|ref|XP_015162460.1|PREDICTED: expansin-A10 [Solanum tuberosum]	Solanum tuberosum	unidimensional cell growth-IEA;cell wall-IEA;primary root development-IEA;membrane-IEA;plant-type cell wall organization-IEA;extracellular region-IEA	extracellular region;cell wall;gluconeogenesis;glycolytic process;pentose-phosphate shunt;multicellular organism development;carbohydrate transport;Entner-Doudoroff pathway through 6-phosphogluconate;anatomical structure morphogenesis;membrane;cellular component organization;cell growth	---NA---	Expansin/Lol pI;Expansin;Expansin/pollen allergen, DPBB domain;RlpA-like domain superfamily;RlpA-like protein, double-psi beta-barrel domain	extracellular region;plant-type cell wall organization;	---NA---	---NA---	loosening and extension of plant cell walls by disrupting non-covalent bonding between cellulose microfibrils and matrix glucans	Carbohydrate transport and metabolism	5.39474	7.39698	-2.00224
PGSC0003DMG400001396	probable galacturonosyltransferase-like 10	gi|565342757|ref|XP_006338507.1|PREDICTED: probable galacturonosyltransferase-like 10 [Solanum tuberosum]	Solanum tuberosum	response to oxidative stress-IEA;transferase activity, transferring glycosyl groups-IEA;transferase activity, transferring glycosyl groups-IBA;polysaccharide biosynthetic process-IBA;transferase activity-IEA;Golgi apparatus-IBA	Golgi apparatus;carbohydrate metabolic process;cellular protein modification process;proteolysis;response to stress;biosynthetic process;transferase activity	---NA---	Glycosyl transferase, family 8;Nucleotide-diphospho-sugar transferases	transferase activity, transferring glycosyl groups;	---NA---	---NA---	glycosyltransferase 8 domain containing	Posttranslational modification, protein turnover, chaperones	4.67313	6.94597	-2.27284
PGSC0003DMG400012640	probable pectate lyase P18	gi|971535149|ref|XP_006338637.2|PREDICTED: probable pectate lyase P18 [Solanum tuberosum]	Solanum tuberosum	metal ion binding-IEA;lyase activity-IEA;pectate lyase activity-IEA;pectin catabolic process-IEA;extracellular region-IEA	extracellular region;pectate lyase activity;pectin catabolic process;metal ion binding	Pectate lyase	AmbAllergen;Pectate lyase;Pectin lyase fold;Pectin lyase fold/virulence factor	---NA---	Pentose and glucuronate interconversions	ec:4.2.2.2 - lyase, ec:3.1.1.11 - pectin demethoxylase, ec:2.4.1.17 - 1-naphthol glucuronyltransferase, ec:3.2.1.15 - pectin depolymerase	pectate lyase activity	Carbohydrate transport and metabolism	6.11532	7.98136	-1.86604
PGSC0003DMG400020264	kelch repeat-containing protein At3g27220-like	gi|565343097|ref|XP_006338676.1|PREDICTED: kelch repeat-containing protein At3g27220-like isoform X1 [Solanum tuberosum]	Solanum tuberosum	endosome-IEA;cytoplasm-IBA;ubiquitin protein ligase binding-IBA;trans-Golgi network-IEA;proteasome-mediated ubiquitin-dependent protein catabolic process-IBA;regulation of proteolysis-IBA;membrane-IEA;integral component of membrane-IEA;Golgi apparatus-IEA;SCF ubiquitin ligase complex-IBA;anaerobic respiration-IEA	protein binding;endosome;Golgi apparatus;generation of precursor metabolites and energy;catabolic process;protein metabolic process	---NA---	Kelch-type beta propeller	protein binding;	---NA---	---NA---	Kelch repeat-containing F-box family protein	Function unknown ; Translation, ribosomal structure and biogenesis	6.32901	8.30957	-1.98056
PGSC0003DMG400041108	hypothetical protein L484_002552	gi|587923547|gb|EXC10888.1|hypothetical protein L484_002552 [Morus notabilis]	Morus notabilis	---NA---	---NA---	---NA---	---NA---	---NA---	---NA---	---NA---	---NA---	---NA---	5.21092	7.65642	-2.44549
PGSC0003DMG400010136	cysteine protease inhibitor 8-like	gi|565374765|ref|XP_006353921.1|PREDICTED: cysteine protease inhibitor 9-like [Solanum tuberosum]	Solanum tuberosum	endopeptidase inhibitor activity-IEA;peptidase activity-IEA;proteolysis-IEA;membrane-IEA;integral component of membrane-IEA;negative regulation of endopeptidase activity-IEA	cellular process;protein metabolic process;enzyme regulator activity	---NA---	Proteinase inhibitor I3, Kunitz legume;Kunitz inhibitor STI-like superfamily	endopeptidase inhibitor activity;endopeptidase inhibitor activity;endopeptidase inhibitor activity;endopeptidase inhibitor activity;endopeptidase inhibitor activity;endopeptidase inhibitor activity;	---NA---	---NA---	---NA---	---NA---	7.10005	9.15767	-2.05761
PGSC0003DMG400029464	U-box domain-containing protein 21-like	gi|565377148|ref|XP_006355051.1|PREDICTED: U-box domain-containing protein 21-like [Solanum tuberosum]	Solanum tuberosum	ubiquitin-protein transferase activity-IEA;protein ubiquitination-IEA	binding;cellular protein modification process;proteolysis;transferase activity	---NA---	U box domain;Zinc finger, RING/FYVE/PHD-type;Armadillo-like helical;Armadillo-type fold	protein ubiquitination/ubiquitin-protein transferase activity;protein ubiquitination/ubiquitin-protein transferase activity;protein ubiquitination/ubiquitin-protein transferase activity;binding	---NA---	---NA---	Ubox domain-containing protein	Posttranslational modification, protein turnover, chaperones	2.96744	5.87374	-2.9063
PGSC0003DMG400027914	L-ascorbate oxidase	gi|565396685|ref|XP_006363940.1|PREDICTED: L-ascorbate oxidase-like [Solanum tuberosum]	Solanum tuberosum	metal ion binding-IEA;oxidoreductase activity-IEA;copper ion binding-IEA;membrane-IEA;integral component of membrane-IEA;oxidation-reduction process-IEA;extracellular region-IEA;oxidoreductase activity, oxidizing metal ions-IBA;L-ascorbate oxidase activity-IEA	copper ion binding;nitrogen compound metabolic process;membrane;periplasmic space;lignin catabolic process;apoplast;nitrite reductase (NO-forming) activity;hydroquinone:oxygen oxidoreductase activity;oxidation-reduction process	Acting on diphenols and related substances as donors;L-ascorbate oxidase	Cupredoxin;Multicopper oxidase, type 1;Multicopper oxidase, type 2;Multicopper oxidase, copper-binding site;Multicopper oxidases, conserved site;Ascorbate oxidase, third cupredoxin domain	oxidation-reduction process;oxidoreductase activity/copper ion binding/oxidation-reduction process;copper ion binding;copper ion binding;	Ascorbate and aldarate metabolism	ec:1.1.3.8 - oxidase, ec:1.10.3.3 - oxidase, ec:1.11.1.11 - peroxidase, ec:2.4.1.17 - 1-naphthol glucuronyltransferase, ec:1.13.99.1 - oxygenase	Multicopper oxidase	Secondary metabolites biosynthesis, transport and catabolism ; Secondary metabolites biosynthesis, transport and catabolism	3.13424	5.59234	-2.4581
PGSC0003DMG400012798	PREDICTED: uncharacterized protein LOC109209553	gi|1102283448|gb|OIT30770.1|hypothetical protein A4A49_14151 [Nicotiana attenuata]/gi|1111042827|ref|XP_019228391.1|PREDICTED: uncharacterized protein LOC109209553 [Nicotiana attenuata]	Nicotiana attenuata	---NA---	---NA---	---NA---	---NA---	---NA---	---NA---	---NA---	---NA---	---NA---	5.0012	6.93583	-1.93463
PGSC0003DMG400000794	PREDICTED: extensin-1	gi|565394377|ref|XP_006362835.1|PREDICTED: extensin-1 [Solanum tuberosum]	Solanum tuberosum	---NA---	---NA---	---NA---	---NA---	---NA---	---NA---	---NA---	---NA---	---NA---	6.36186	8.35057	-1.9887
PGSC0003DMG400025063	endochitinase EP3-like	gi|565386477|ref|XP_006359038.1|PREDICTED: endochitinase EP3 [Solanum tuberosum]	Solanum tuberosum	cell wall macromolecule catabolic process-IEA;metabolic process-IEA;chitinase activity-IEA;chitin binding-IEA;chitin catabolic process-IEA;GTPase activator activity-IEA;metal ion binding-IEA;carbohydrate metabolic process-IEA;hydrolase activity, acting on glycosyl bonds-IEA;hydrolase activity-IEA;positive regulation of GTPase activity-IEA	polysaccharide catabolic process;chitinase activity;extracellular region;cell wall;vacuole;plasma membrane;chitin catabolic process;chitin binding;defense response, incompatible interaction;ethylene-activated signaling pathway;response to inorganic substance;cell wall macromolecule catabolic process;viral capsid;enzyme regulator activity;carbohydrate binding;defense response to bacterium;system d…	Chitinase	Glycoside hydrolase, family 19, catalytic;Lysozyme-like domain superfamily	chitinase activity/chitin catabolic process/cell wall macromolecule catabolic process;chitinase activity/chitin catabolic process/cell wall macromolecule catabolic process;chitinase activity/chitin catabolic process/cell wall macromolecule catabolic process;	Amino sugar and nucleotide sugar metabolism	ec:3.2.1.55 - end alpha-L-arabinofuranosidase, ec:2.7.7.27 - adenylyltransferase, ec:5.1.3.2 - 4-epimerase, ec:5.1.3.6 - 4-epimerase, ec:5.4.2.8 - mannose phosphomutase, ec:2.4.1.43 - 4-alpha-galacturonosyltransferase, ec:5.1.3.12 - 5'-epimerase, ec:3.2.1.14 - ChiC	chitinase	Carbohydrate transport and metabolism ; Signal transduction mechanisms	5.79589	7.60802	-1.81213
PGSC0003DMG400009893	replication protein A 70 kDa DNA-binding subunit B-like isoform X1	gi|971557376|ref|XP_015165929.1|PREDICTED: replication protein A 70 kDa DNA-binding subunit B-like isoform X2 [Solanum tuberosum]	Solanum tuberosum	---NA---	---NA---	---NA---	---NA---	---NA---	---NA---	---NA---	---NA---	---NA---	7.16982	4.78479	2.38503
PGSC0003DMG401000817	mediator of RNA polymerase II transcription subunit 25 isoform X1	gi|971577704|ref|XP_015158523.1|PREDICTED: mediator of RNA polymerase II transcription subunit 25 isoform X4 [Solanum tuberosum]/gi|971577702|ref|XP_015158522.1|PREDICTED: mediator of RNA polymerase II transcription subunit 25 isoform X4 [Solanum tuberosum]	Solanum tuberosum	membrane-IEA;integral component of membrane-IEA	---NA---	---NA---	Mediator complex, subunit Med25, von Willebrand factor type A	---NA---	---NA---	---NA---	---NA---	---NA---	3.69392	0.0588651	3.63506
PGSC0003DMG400004109	probable xyloglucan endotransglucosylase/hydrolase protein 33	gi|971565669|ref|XP_006355979.2|PREDICTED: probable xyloglucan endotransglucosylase/hydrolase protein 33 [Solanum tuberosum]	Solanum tuberosum	apoplast-IEA;cell wall-IEA;cell wall organization-IEA;xyloglucan:xyloglucosyl transferase activity-IEA;transferase activity-IEA;hydrolase activity-IEA;hydrolase activity, acting on glycosyl bonds-IEA;xyloglucan metabolic process-IEA;metabolic process-IEA;cellular glucan metabolic process-IEA;plant-type cell wall modification involved in multidimensional cell growth-IEA;extracellular region-IEA;hy…	hydrolase activity, hydrolyzing O-glycosyl compounds;cell wall;plasma membrane;cellular glucan metabolic process;cell growth;xyloglucan:xyloglucosyl transferase activity;apoplast;cell wall organization	Xyloglucan:xyloglucosyl transferase	Glycoside hydrolase family 16;Xyloglucan endo-transglycosylase, C-terminal;Concanavalin A-like lectin/glucanase domain superfamily	carbohydrate metabolic process/hydrolase activity, hydrolyzing O-glycosyl compounds;cell wall/cellular glucan metabolic process/xyloglucan:xyloglucosyl transferase activity/apoplast;	---NA---	---NA---	hydrolase family 16	Carbohydrate transport and metabolism	4.84374	6.66782	-1.82408
PGSC0003DMG400021838	---NA---	---NA---	---NA---	---NA---	---NA---	---NA---	---NA---	---NA---	---NA---	---NA---	---NA---	---NA---	3.09063	5.82414	-2.73351
PGSC0003DMG400004170	asparagine synthetase [glutamine-hydrolyzing]	gi|1347707281|gb|PPS05585.1|hypothetical protein GOBAR_AA15062 [Gossypium barbadense]	Gossypium barbadense	asparagine biosynthetic process-IEA;asparagine biosynthetic process-IBA;nucleotide binding-IEA;response to glucose-IEA;ligase activity-IEA;protein homodimerization activity-IBA;cellular response to sucrose starvation-IEA;response to fructose-IEA;asparagine synthase (glutamine-hydrolyzing) activity-IEA;asparagine synthase (glutamine-hydrolyzing) activity-IBA;response to sucrose-IEA;cellular amino …	asparagine synthase (glutamine-hydrolyzing) activity;protein binding;ATP binding;cytoplasm;response to abiotic stimulus;purine ribonucleoside binding;negative regulation of apoptotic process;positive regulation of mitotic cell cycle;L-asparagine biosynthetic process	Asparagine synthase (glutamine-hydrolyzing)	Asparagine synthase;Rossmann-like alpha/beta/alpha sandwich fold	asparagine synthase (glutamine-hydrolyzing) activity/asparagine biosynthetic process;asparagine synthase (glutamine-hydrolyzing) activity/asparagine biosynthetic process;	Alanine, aspartate and glutamate metabolism	ec:1.4.3.16 - oxidase, ec:1.4.3.2 - oxidase, ec:2.6.1.1 - transaminase, ec:2.6.1.44 - transaminase, ec:2.6.1.96 - transaminase, ec:6.3.5.4 - synthase (glutamine-hydrolysing), ec:4.1.1.15 - decarboxylase, ec:3.5.1.1 - asparaginase II	asparagine synthetase	Amino acid transport and metabolism ; Amino acid transport and metabolism	7.0973	5.03559	2.06172
PGSC0003DMG400027054	miraculin-like	gi|565361269|ref|XP_006347379.1|PREDICTED: miraculin-like [Solanum tuberosum]	Solanum tuberosum	endopeptidase inhibitor activity-IEA;negative regulation of endopeptidase activity-IEA	cellular process;protein metabolic process;enzyme regulator activity	---NA---	Proteinase inhibitor I3, Kunitz legume;Kunitz inhibitor STI-like superfamily	endopeptidase inhibitor activity;endopeptidase inhibitor activity;endopeptidase inhibitor activity;endopeptidase inhibitor activity;endopeptidase inhibitor activity;endopeptidase inhibitor activity;	---NA---	---NA---	---NA---	---NA---	0.783385	4.37374	-3.59035
PGSC0003DMG400011842	acidic mammalian chitinase-like	gi|565353535|ref|XP_006343685.1|PREDICTED: acidic mammalian chitinase-like [Solanum tuberosum]	Solanum tuberosum	metabolic process-IEA;chitinase activity-IBA;chitin binding-IEA;chitin binding-IBA;chitin catabolic process-IBA;hydrolase activity, hydrolyzing O-glycosyl compounds-IEA;extracellular region-IBA;hydrolase activity-IEA;hydrolase activity, acting on glycosyl bonds-IEA;carbohydrate metabolic process-IEA	chitinase activity;extracellular region;carbohydrate metabolic process;chitin catabolic process;chitin binding;cell wall macromolecule catabolic process;carbohydrate binding;cellular component organization or biogenesis	Chitinase	Chitinase II;Glycoside hydrolase family 18, catalytic domain;Chitinase insertion domain superfamily;Glycoside hydrolase, chitinase active site;Glycoside hydrolase superfamily	chitin binding;carbohydrate metabolic process;hydrolase activity, hydrolyzing O-glycosyl compounds/carbohydrate metabolic process;	Amino sugar and nucleotide sugar metabolism	ec:3.2.1.55 - end alpha-L-arabinofuranosidase, ec:2.7.7.27 - adenylyltransferase, ec:5.1.3.2 - 4-epimerase, ec:5.1.3.6 - 4-epimerase, ec:5.4.2.8 - mannose phosphomutase, ec:2.4.1.43 - 4-alpha-galacturonosyltransferase, ec:5.1.3.12 - 5'-epimerase, ec:3.2.1.14 - ChiC	chitinase	Carbohydrate transport and metabolism ; Carbohydrate transport and metabolism	6.05088	7.75812	-1.70724
PGSC0003DMG400017331	G-type lectin S-receptor-like serine/threonine-protein kinase SD2-5	gi|970039608|ref|XP_015081141.1|PREDICTED: epidermis-specific secreted glycoprotein EP1-like [Solanum pennellii]	Solanum pennellii	nucleotide binding-IEA;recognition of pollen-IEA;membrane-IEA;integral component of membrane-IEA;phosphorylation-IEA;protein kinase activity-IEA;transferase activity-IEA;kinase activity-IEA;carbohydrate binding-IEA;protein serine/threonine kinase activity-IEA;ATP binding-IEA;protein phosphorylation-IEA	nucleotide binding;cellular protein modification process;pollen-pistil interaction;membrane;kinase activity;carbohydrate binding	Transferring phosphorus-containing groups	Bulb-type lectin domain;PAN/Apple domain;S-locus glycoprotein domain;Bulb-type lectin domain superfamily;	recognition of pollen;	---NA---	---NA---	---NA---	---NA---	4.82612	7.25638	-2.43026
PGSC0003DMG400017298	probable xyloglucan endotransglucosylase/hydrolase protein 16	gi|565364468|ref|XP_006348946.1|PREDICTED: probable xyloglucan endotransglucosylase/hydrolase protein 16 [Solanum tuberosum]	Solanum tuberosum	apoplast-IEA;cell wall-IEA;cell wall organization-IEA;transferase activity-IEA;xyloglucan:xyloglucosyl transferase activity-IEA;hydrolase activity-IEA;hydrolase activity, acting on glycosyl bonds-IEA;xyloglucan metabolic process-IEA;metabolic process-IEA;cellular glucan metabolic process-IEA;hydrolase activity, hydrolyzing O-glycosyl compounds-IEA;extracellular region-IEA;cell wall biogenesis-IEA…	hydrolase activity, hydrolyzing O-glycosyl compounds;cell wall;cellular glucan metabolic process;xyloglucan:xyloglucosyl transferase activity;apoplast;cell wall organization	Xyloglucan:xyloglucosyl transferase	Glycoside hydrolase family 16;Xyloglucan endo-transglycosylase, C-terminal;Concanavalin A-like lectin/glucanase domain superfamily	carbohydrate metabolic process/hydrolase activity, hydrolyzing O-glycosyl compounds;apoplast/cellular glucan metabolic process/xyloglucan:xyloglucosyl transferase activity/cell wall;carbohydrate metabolic process/hydrolase activity, hydrolyzing O-glycosyl compounds;	---NA---	---NA---	hydrolase family 16	Carbohydrate transport and metabolism	4.85356	7.30006	-2.44651
PGSC0003DMG402007101	epidermis-specific secreted glycoprotein EP1-like	gi|565363165|ref|XP_006348308.1|PREDICTED: epidermis-specific secreted glycoprotein EP1-like [Solanum tuberosum]	Solanum tuberosum	carbohydrate binding-IEA	carbohydrate binding	---NA---	Bulb-type lectin domain;Bulb-type lectin domain superfamily	---NA---	---NA---	---NA---	---NA---	---NA---	3.524	6.26927	-2.74527
PGSC0003DMG400005872	probable peroxidase 61	gi|565371391|ref|XP_006352288.1|PREDICTED: probable peroxidase 61 [Solanum tuberosum]	Solanum tuberosum	response to oxidative stress-IEA;peroxidase activity-IEA;metal ion binding-IEA;oxidoreductase activity-IEA;heme binding-IEA;oxidation-reduction process-IEA;cellular oxidant detoxification-IEA;extracellular region-IEA;hydrogen peroxide catabolic process-IEA	catalytic activity;binding;extracellular region;gluconeogenesis;glycolytic process;pentose-phosphate shunt;response to stress;carbohydrate transport;Entner-Doudoroff pathway through 6-phosphogluconate	Peroxidase	Haem peroxidase, plant/fungal/bacterial;Haem peroxidase	oxidation-reduction process/heme binding/peroxidase activity/response to oxidative stress;oxidation-reduction process/heme binding/peroxidase activity/response to oxidative stress;response to oxidative stress/heme binding/oxidation-reduction process/peroxidase activity	Phenylpropanoid biosynthesis	ec:1.1.1.195 - dehydrogenase, ec:1.11.1.7 - lactoperoxidase, ec:4.3.1.24 - ammonia-lyase, ec:4.3.1.25 - ammonia-lyase, ec:2.4.1.128 - glucosyltransferase, ec:2.3.1.133 - O-hydroxycinnamoyltransferase, ec:3.2.1.21 - gentiobiase	peroxidase	Carbohydrate transport and metabolism	2.38047	-5.45069	7.83116
PGSC0003DMG400025228	putative aminotransferase	gi|1027856251|ref|NP_001311635.1|gamma aminobutyrate transaminase 2 [Capsicum annuum]/gi|303306207|gb|ADM13673.1|putative aminotransferase [Capsicum annuum]/gi|1271091860|gb|PHT86213.1|Gamma-aminobutyrate transaminase 1, mitochondrial [Capsicum annuum]	Capsicum annuum	cytoplasm-IEA;pyridoxal phosphate binding-IEA;catalytic activity-IEA;4-aminobutyrate:pyruvate transaminase activity-IEA;transaminase activity-IEA;transferase activity-IEA;gamma-aminobutyrate transaminase (glyoxylate dependent) activity-IEA	adenosylmethionine-8-amino-7-oxononanoate transaminase activity;cytoplasm;biotin biosynthetic process;pyridoxal phosphate binding	4-aminobutyrate--pyruvate transaminase	---NA---	---NA---	Butanoate metabolism, Alanine, aspartate and glutamate metabolism	ec:1.1.1.4 - dehydrogenase, ec:2.6.1.96 - transaminase, ec:4.1.1.15 - decarboxylase, ec:1.4.3.16 - oxidase, ec:1.4.3.2 - oxidase, ec:2.6.1.1 - transaminase, ec:2.6.1.44 - transaminase, ec:2.6.1.96 - transaminase, ec:6.3.5.4 - synthase (glutamine-hydrolysing), ec:4.1.1.15 - decarboxylase, ec:3.5.1.1 - asparaginase II	Catalyzes the transfer of the alpha-amino group from S- adenosyl-L-methionine (SAM) to 7-keto-8-aminopelargonic acid (KAPA) to form 7,8-diaminopelargonic acid (DAPA). It is the only animotransferase known to utilize SAM as an amino donor (By similarity)	Amino acid transport and metabolism	5.78567	1.79935	3.98632
PGSC0003DMG400039214	14 kDa proline-rich protein DC2.15-like	gi|565378053|ref|XP_006355477.1|PREDICTED: 14 kDa proline-rich protein DC2.15-like [Solanum tuberosum]	Solanum tuberosum	---NA---	---NA---	---NA---	Bifunctional inhibitor/plant lipid transfer protein/seed storage helical domain;Hydrophobic seed protein;Bifunctional inhibitor/plant lipid transfer protein/seed storage helical domain superfamily	---NA---	---NA---	---NA---	---NA---	---NA---	7.87071	10.0863	-2.21562
PGSC0003DMG400003880	protein dmr6-like oxygenase 1	gi|565375789|ref|XP_006354398.1|PREDICTED: feruloyl CoA ortho-hydroxylase 1-like [Solanum tuberosum]	Solanum tuberosum	dioxygenase activity-IEA;naringenin 3-dioxygenase activity-IEA;metal ion binding-IEA;oxidoreductase activity-IEA;oxidation-reduction process-IEA	iron ion binding;oxidoreductase activity, acting on single donors with incorporation of molecular oxygen, incorporation of two atoms of oxygen;oxidoreductase activity, acting on paired donors, with incorporation or reduction of molecular oxygen, 2-oxoglutarate as one donor, and incorporation of one atom each of oxygen into both donors;oxidation-reduction process	Acting on paired donors, with incorporation or reduction of molecular oxygen. The oxygen incorporated need not be derived from O(2);Flavanone 3-dioxygenase	Oxoglutarate/iron-dependent dioxygenase;Isopenicillin N synthase-like;Isopenicillin N synthase-like;Isopenicillin N synthase-like	oxidation-reduction process/oxidoreductase activity;oxidation-reduction process/oxidoreductase activity;	Flavonoid biosynthesis	ec:1.14.11.9 - 3-dioxygenase, ec:2.3.1.133 - O-hydroxycinnamoyltransferase	oxidoreductase, 2OG-Fe(II) oxygenase family protein; 2OGFe(II) oxygenase	Secondary metabolites biosynthesis, transport and catabolism ; Function unknown	2.95534	5.57322	-2.61788
PGSC0003DMG400017261	hypothetical protein T459_35480	gi|1271067635|gb|PHT72237.1|hypothetical protein T459_23022 [Capsicum annuum]/gi|1271067634|gb|PHT72236.1|hypothetical protein T459_23021 [Capsicum annuum]/gi|1271037829|gb|PHT57549.1|hypothetical protein T459_35480 [Capsicum annuum]/gi|1271084552|gb|PHT81963.1|hypothetical protein T459_14978 [Capsicum annuum]	Capsicum annuum	---NA---	---NA---	---NA---	---NA---	---NA---	---NA---	---NA---	---NA---	---NA---	3.78567	6.44951	-2.66384
PGSC0003DMG400019477	pleiotropic drug resistance protein 2-like	gi|971575694|ref|XP_015170778.1|PREDICTED: pleiotropic drug resistance protein 2 isoform X1 [Solanum tuberosum]	Solanum tuberosum	nucleotide binding-IEA;membrane-IEA;integral component of membrane-IEA;ATP binding-IEA;ATPase activity-IEA	nucleotide binding;membrane;hydrolase activity	Adenosinetriphosphatase;Nucleoside-triphosphate phosphatase	ABC-2 type transporter;P-loop containing nucleoside triphosphate hydrolase	membrane;	Thiamine metabolism, Purine metabolism	ec:2.8.1.7 - desulfurase, ec:3.6.1.15 - phosphatase, ec:3.5.2.5 - ec:3.5.2.5 allantoinase, ec:3.6.1.3 - adenylpyrophosphatase, ec:1.17.4.1 - reductase, ec:3.6.1.15 - phosphatase, ec:2.7.7.4 - adenylyltransferase, ec:2.7.7.6 - RNA polymerase	---NA---	---NA---	2.04946	-5.45069	7.50015
PGSC0003DMG400026346	F-box protein At2g27310	gi|460411356|ref|XP_004251078.1|PREDICTED: F-box protein At2g27310 [Solanum lycopersicum]	Solanum lycopersicum	membrane-IEA;integral component of membrane-IEA	protein binding;membrane	---NA---	F-box-like domain superfamily	protein binding;	---NA---	---NA---	F-box protein	Function unknown	4.96744	7.52746	-2.56002
PGSC0003DMG400040538	putative calcium-binding protein CML19	gi|565346544|ref|XP_006340311.1|PREDICTED: putative calcium-binding protein CML19 [Solanum tuberosum]	Solanum tuberosum	calcium ion binding-IEA;calcium ion binding-IBA	calcium ion binding;multicellular organismal process;intracellular non-membrane-bounded organelle;organelle part;cytoplasmic part;regulation of cellular process;response to stimulus	---NA---	EF-hand domain;EF-Hand 1, calcium-binding site;EF-hand domain pair	calcium ion binding;calcium ion binding;calcium ion binding;calcium ion binding;calcium ion binding;calcium ion binding;	---NA---	---NA---	Calcium-binding protein; Calcium binding protein	Signal transduction mechanisms ; Cell cycle control, cell division, chromosome partitioning ; Signal transduction mechanisms ; Cytoskeleton	4.22276	6.42583	-2.20307
PGSC0003DMG400002899	ethylene-responsive transcription factor ERF017	gi|565356807|ref|XP_006345254.1|PREDICTED: ethylene-responsive transcription factor ERF017 [Solanum tuberosum]	Solanum tuberosum	DNA binding-IEA;DNA-binding transcription factor activity-IEA;transcription, DNA-templated-IEA;regulation of transcription, DNA-templated-IEA;nucleus-IEA	DNA binding;DNA-binding transcription factor activity;RNA polymerase III complex;RNA polymerase I complex;transcription, DNA-templated;RNA polymerase II general transcription initiation factor activity;RNA polymerase II, holoenzyme;obsolete transcription regulator activity	---NA---	AP2/ERF domain;AP2/ERF domain superfamily;DNA-binding domain superfamily	regulation of transcription, DNA-templated/DNA-binding transcription factor activity;regulation of transcription, DNA-templated/DNA-binding transcription factor activity;regulation of transcription, DNA-templated/DNA-binding transcription factor activity;regulation of transcription, DNA-templated/DNA-binding transcription factor activity;regulation of transcription, DNA-templated/DNA-binding tran…	---NA---	---NA---	Transcription factor	Transcription	3.92255	6.71149	-2.78894
PGSC0003DMG400027876	serine/threonine-protein phosphatase 7 long form homolog	gi|971546920|ref|XP_015163307.1|PREDICTED: serine/threonine-protein phosphatase 7 long form homolog [Solanum tuberosum]/gi|971546926|ref|XP_015163310.1|PREDICTED: serine/threonine-protein phosphatase 7 long form homolog [Solanum tuberosum]/gi|971546924|ref|XP_015163309.1|PREDICTED: serine/threonine-protein phosphatase 7 long form homolog [Solanum tuberosum]/gi|971546922|ref|XP_015163308.1|PREDICT…	Solanum tuberosum	protein dephosphorylation-IEA;hydrolase activity-IEA;phosphoprotein phosphatase activity-IEA	phosphoprotein phosphatase activity;obsolete signal transducer activity;calcium ion binding;nucleus;Golgi apparatus;cytosol;protein dephosphorylation;bis(5'-nucleosyl)-tetraphosphatase (symmetrical) activity;response to endogenous stimulus;positive regulation of I-kappaB kinase/NF-kappaB signaling;response to morphine;molecular transducer activity	---NA---	Aminotransferase-like, plant mobile domain	---NA---	---NA---	---NA---	serine threonine-protein phosphatase; serine threonineprotein phosphatase	Signal transduction mechanisms ; Signal transduction mechanisms	5.62744	3.13594	2.4915
PGSC0003DMG400029325	L-ascorbate oxidase homolog	gi|460415574|ref|XP_004253133.1|PREDICTED: L-ascorbate oxidase homolog [Solanum lycopersicum]	Solanum lycopersicum	oxidoreductase activity-IEA;copper ion binding-IEA;membrane-IEA;oxidation-reduction process-IEA;plasmodesma-IEA;plasmodesma-IBA;plant-type cell wall-IEA;plant-type cell wall-IBA;oxidoreductase activity, oxidizing metal ions-IBA	copper ion binding;nitrogen compound metabolic process;membrane;periplasmic space;lignin catabolic process;apoplast;nitrite reductase (NO-forming) activity;hydroquinone:oxygen oxidoreductase activity;oxidation-reduction process	---NA---	Multicopper oxidase, type 2;Cupredoxin	oxidoreductase activity/copper ion binding/oxidation-reduction process;	---NA---	---NA---	Multicopper oxidase	Secondary metabolites biosynthesis, transport and catabolism ; Secondary metabolites biosynthesis, transport and catabolism	5.95331	7.93688	-1.98357

## Sheet: 48 h
ID	Sequence Description	Blast Top Hit Description (HSP)	Blast Top Hit Taxonomy Name	Mapping GO Term	Annotation GO Term	Enzyme Name	InterPro Name	InterPro GO Term	KEGG Pathway	KEGG Enzyme	NOG Descriptions	OG Descriptions	TR4	TR9	TR4-TR9
PGSC0003DMG400019973	PREDICTED: uncharacterized protein C594.04c-like	gi|565396893|ref|XP_006364040.1|PREDICTED: uncharacterized protein C594.04c-like [Solanum tuberosum]	Solanum tuberosum	cytoplasm-IEA;oxidoreductase activity, acting on the CH-CH group of donors-IEA;lipid metabolic process-IEA;membrane-IEA;integral component of membrane-IEA;oxidation-reduction process-IEA	cytoplasm;lipid metabolic process;integral component of membrane;oxidoreductase activity, acting on the CH-CH group of donors;oxidation-reduction process	---NA---	Protein of unknown function DUF1295;3-oxo-5-alpha-steroid 4-dehydrogenase, C-terminal	integral component of membrane/lipid metabolic process/oxidoreductase activity, acting on the CH-CH group of donors/cytoplasm;	---NA---	---NA---	DUF1295 domain protein	Function unknown ; Function unknown	7.34849	5.06537	2.28311
PGSC0003DMG400002471	non-specific lipid-transfer protein 2-like	gi|565356841|ref|XP_006345269.1|PREDICTED: non-specific lipid-transfer protein 2-like [Solanum tuberosum]	Solanum tuberosum	lipid transport-IEA;lipid binding-IEA	transport;lipid binding	---NA---	Plant lipid transfer protein/Par allergen;Bifunctional inhibitor/plant lipid transfer protein/seed storage helical domain;Bifunctional inhibitor/plant lipid transfer protein/seed storage helical domain superfamily	lipid transport/lipid binding;	---NA---	---NA---	Plant non-specific lipid-transfer proteins transfer phospholipids as well as galactolipids across membranes. May play a role in wax or cutin deposition in the cell walls of expanding epidermal cells and certain secretory tissues (By similarity)	Intracellular trafficking, secretion, and vesicular transport	-3.2498	3.9195	-7.1693
PGSC0003DMG400038200	ribosomal protein S7 (chloroplast)	gi|756419325|gb|AJL34464.1|ribosomal protein S7 (chloroplast) [Dunalia obovata]/gi|1011058269|ref|YP_009240644.1|ribosomal protein S7 (chloroplast) [Iochroma cardenasianum]/gi|84372044|gb|ABC56361.1|ribosomal protein S7 (chloroplast) [Solanum lycopersicum]/gi|1223682|emb|CAA77403.1|ribosomal protein S7 (chloroplast) [Nicotiana tabacum]/gi|813559550|ref|YP_009131937.1|ribosomal protein S7 (chlorop…	Iochroma loxense/Eriolarynx fasciculata/Vassobia breviflora/Iochroma umbellatum/Iochroma parvifolium/Iochroma salpoanum/Iochroma stenanthum/Iochroma calycinum/Solanum rostratum/Hyoscyamus niger/Nicotiana sylvestris/Solanum habrochaites/Iochroma gesnerioides/Solanum tuberosum/Solanum lycopersicum/Dunalia brachyacantha/Dunalia spathulata/Solanum bulbocastanum/Vassobia dichotoma/Solanum commersonii/…	RNA binding-IEA;structural constituent of ribosome-IEA;structural constituent of ribosome-IBA;chloroplast-IEA;mitochondrion-IEA;mRNA binding-IBA;small ribosomal subunit-IEA;ribosomal small subunit assembly-IBA;ribosome-IEA;ribosome-IBA;rRNA binding-IEA;rRNA binding-IBA;translation-IEA;translation-IBA;plastid-IEA	tRNA binding;structural constituent of ribosome;mitochondrion;translation;plastid;cellular component organization;rRNA binding;cytosolic small ribosomal subunit	---NA---	Ribosomal protein S7 domain;Ribosomal protein S5/S7;Ribosomal protein S7, bacterial/organellar-type;Ribosomal protein S7 domain superfamily	translation;translation/structural constituent of ribosome/small ribosomal subunit;translation;	---NA---	---NA---	One of the primary rRNA binding proteins, it binds directly to 16S rRNA where it nucleates assembly of the head domain of the 30S subunit. Is located at the subunit interface close to the decoding center, probably blocks exit of the E-site tRNA (By similarity); Ribosomal protein	Translation, ribosomal structure and biogenesis ; Translation, ribosomal structure and biogenesis	-3.2498	3.33915	-6.58895
PGSC0003DMG400029695	TTS protein	gi|565360545|ref|XP_006347027.1|PREDICTED: pistil-specific extensin-like protein [Solanum tuberosum]	Solanum tuberosum	structural constituent of cell wall-IEA	structural molecule activity	---NA---	---NA---	---NA---	---NA---	---NA---	Pollen proteins Ole e I like	Function unknown	4.27768	6.47178	-2.1941
PGSC0003DMG400002074	pectinesterase-like	gi|970005769|ref|XP_015063727.1|PREDICTED: pectinesterase-like isoform X1 [Solanum pennellii]	Solanum pennellii	enzyme inhibitor activity-IEA;cell wall-IEA;negative regulation of catalytic activity-IEA;aspartyl esterase activity-IEA;membrane-IEA;integral component of membrane-IEA;cell wall organization-IEA;pectinesterase activity-IEA;pectinesterase activity-IBA;pectin catabolic process-IEA;cell periphery-IBA;hydrolase activity-IEA;pectinesterase inhibitor activity-IBA;cell wall modification-IEA;extracellul…	enzyme inhibitor activity;extracellular region;cell wall;membrane;regulation of metabolic process;pectinesterase activity;cell wall modification;negative regulation of catalytic activity;aspartyl esterase activity;pectin catabolic process	Pectinesterase;Carboxylesterase	Pectinesterase inhibitor domain;Invertase/pectin methylesterase inhibitor domain superfamily;Pectin lyase fold;Pectinesterase, catalytic;Pectinesterase, catalytic;Pectinesterase, Tyr active site;Pectin lyase fold/virulence factor	enzyme inhibitor activity;enzyme inhibitor activity;enzyme inhibitor activity;cell wall/pectinesterase activity/cell wall modification;	Drug metabolism - other enzymes, Pentose and glucuronate interconversions	ec:1.17.4.1 - reductase, ec:2.3.1.5 - N-acetyltransferase, ec:2.5.1.18 - transferase, ec:3.1.1.1 - ali-esterase, ec:2.4.1.17 - 1-naphthol glucuronyltransferase, ec:4.2.2.2 - lyase, ec:3.1.1.11 - pectin demethoxylase, ec:2.4.1.17 - 1-naphthol glucuronyltransferase, ec:3.2.1.15 - pectin depolymerase	pectinesterase	Carbohydrate transport and metabolism	5.87238	3.2205	2.65188
PGSC0003DMG400003654	peroxidase 64-like	gi|1139762074|gb|ONH97171.1|hypothetical protein PRUPE_7G173700 [Prunus persica]	Prunus persica	response to oxidative stress-IEA;peroxidase activity-IEA;peroxidase activity-IBA;metal ion binding-IEA;oxidoreductase activity-IEA;heme binding-IEA;oxidation-reduction process-IEA;cellular oxidant detoxification-IEA;plant-type cell wall organization-IBA;plasmodesma-IBA;extracellular region-IEA;plant-type cell wall-IBA;hydrogen peroxide catabolic process-IEA	catalytic activity;binding;extracellular region;response to stress;catabolic process;cellular process	Peroxidase	Plant peroxidase;Haem peroxidase, plant/fungal/bacterial;Haem peroxidase	heme binding/oxidation-reduction process/peroxidase activity/response to oxidative stress;heme binding/peroxidase activity/oxidation-reduction process/response to oxidative stress;heme binding/peroxidase activity/oxidation-reduction process/response to oxidative stress;response to oxidative stress/heme binding/peroxidase activity/oxidation-reduction process	Phenylpropanoid biosynthesis	ec:1.1.1.195 - dehydrogenase, ec:1.11.1.7 - lactoperoxidase, ec:4.3.1.24 - ammonia-lyase, ec:4.3.1.25 - ammonia-lyase, ec:2.4.1.128 - glucosyltransferase, ec:2.3.1.133 - O-hydroxycinnamoyltransferase, ec:3.2.1.21 - gentiobiase	---NA---	---NA---	7.97812	4.49443	3.48369
PGSC0003DMG400010025	L-ascorbate oxidase homolog	gi|565342158|ref|XP_006338228.1|PREDICTED: L-ascorbate oxidase homolog [Solanum tuberosum]	Solanum tuberosum	oxidoreductase activity-IEA;cell wall-IEA;copper ion binding-IEA;response to karrikin-IEA;oxidation-reduction process-IEA;plasmodesma-IBA;plant-type cell wall-IEA;plant-type cell wall-IBA;oxidoreductase activity, oxidizing metal ions-IBA	copper ion binding;nitrogen compound metabolic process;response to abiotic stimulus;periplasmic space;lignin catabolic process;apoplast;nitrite reductase (NO-forming) activity;hydroquinone:oxygen oxidoreductase activity;oxidation-reduction process	---NA---	Cupredoxin;Multicopper oxidase, type 1	oxidation-reduction process;	---NA---	---NA---	Multicopper oxidase	Secondary metabolites biosynthesis, transport and catabolism ; Secondary metabolites biosynthesis, transport and catabolism	8.46799	6.36523	2.10276
PGSC0003DMG400039856	probable endo-1,3(4)-beta-glucanase ARB_01444	gi|565342278|ref|XP_006338286.1|PREDICTED: endo-1,3(4)-beta-glucanase 1-like [Solanum tuberosum]	Solanum tuberosum	glucan endo-1,3-beta-glucanase activity, C-3 substituted reducing group-IEA;membrane-IEA;integral component of membrane-IEA	carbohydrate metabolic process;membrane;oxidoreductase activity, acting on the CH-OH group of donors, quinone or similar compound as acceptor;cell wall macromolecule catabolic process;carbohydrate binding;quinone binding;glucan endo-1,3-beta-glucanase activity, C-3 substituted reducing group;glucan endo-1,4-beta-glucanase activity, C-3 substituted reducing group;oxidation-reduction process;cellul…	Endo-1,3(4)-beta-glucanase	Endo-1,3(4)-beta-glucanase	glucan endo-1,3-beta-glucanase activity, C-3 substituted reducing group;glucan endo-1,3-beta-glucanase activity, C-3 substituted reducing group;	---NA---	---NA---	Hydrolase; Endo-1,3(4)-Beta-Glucanase	Carbohydrate transport and metabolism ; Cell wall/membrane/envelope biogenesis	6.27376	4.29178	1.98198
PGSC0003DMG400001426	expansin precursor	gi|971534915|ref|XP_015162460.1|PREDICTED: expansin-A10 [Solanum tuberosum]	Solanum tuberosum	unidimensional cell growth-IEA;cell wall-IEA;primary root development-IEA;membrane-IEA;plant-type cell wall organization-IEA;extracellular region-IEA	extracellular region;cell wall;gluconeogenesis;glycolytic process;pentose-phosphate shunt;multicellular organism development;carbohydrate transport;Entner-Doudoroff pathway through 6-phosphogluconate;anatomical structure morphogenesis;membrane;cellular component organization;cell growth	---NA---	Expansin/Lol pI;Expansin;Expansin/pollen allergen, DPBB domain;RlpA-like domain superfamily;RlpA-like protein, double-psi beta-barrel domain	extracellular region;plant-type cell wall organization;	---NA---	---NA---	loosening and extension of plant cell walls by disrupting non-covalent bonding between cellulose microfibrils and matrix glucans. No enzymatic activity has been found	Carbohydrate transport and metabolism	6.74491	4.78154	1.96337
PGSC0003DMG400012640	probable pectate lyase P18	gi|971535149|ref|XP_006338637.2|PREDICTED: probable pectate lyase P18 [Solanum tuberosum]	Solanum tuberosum	metal ion binding-IEA;lyase activity-IEA;pectate lyase activity-IEA;pectin catabolic process-IEA;extracellular region-IEA	extracellular region;pectate lyase activity;pectin catabolic process;metal ion binding	Pectate lyase	AmbAllergen;Pectate lyase;Pectin lyase fold;Pectin lyase fold/virulence factor	---NA---	Pentose and glucuronate interconversions	ec:4.2.2.2 - lyase, ec:3.1.1.11 - pectin demethoxylase, ec:2.4.1.17 - 1-naphthol glucuronyltransferase, ec:3.2.1.15 - pectin depolymerase	pectate lyase activity	Carbohydrate transport and metabolism	8.66711	5.10143	3.56568
PGSC0003DMG400027728	protein ESKIMO 1-like	gi|565380121|ref|XP_006356462.1|PREDICTED: protein ESKIMO 1 [Solanum tuberosum]	Solanum tuberosum	cell wall organization or biogenesis-IBA;membrane-IEA;integral component of membrane-IEA;response to freezing-IEA;Golgi apparatus-IBA;O-acetyltransferase activity-IBA	Golgi apparatus;response to stress;response to abiotic stimulus;cellular process;membrane;transferase activity	---NA---	PMR5 N-terminal domain;Trichome birefringence-like family;Protein trichome birefringence-like 28/30/ESKIMO 1	response to freezing;	---NA---	---NA---	expressed protein	Function unknown	4.27963	0.514432	3.7652
PGSC0003DMG400023011	protein EXORDIUM-like 3	gi|565399421|ref|XP_006365250.1|PREDICTED: protein EXORDIUM-like 3 [Solanum tuberosum]	Solanum tuberosum	membrane-IEA;response to karrikin-IEA;integral component of membrane-IEA;plasmodesma-IEA;plant-type cell wall-IEA	molecular_function;response to abiotic stimulus;membrane	---NA---	Protein EXORDIUM-like	---NA---	---NA---	---NA---	phosphate-induced protein 1 conserved region domain containing protein, expressed	Function unknown	8.73293	6.39376	2.33917
PGSC0003DMG400009124	O-acyltransferase WSD1-like	gi|971556036|ref|XP_006350634.2|PREDICTED: O-acyltransferase WSD1-like [Solanum tuberosum]	Solanum tuberosum	transferase activity, transferring acyl groups-IEA;long-chain-alcohol O-fatty-acyltransferase activity-IBA;membrane-IEA;integral component of membrane-IEA;glycerolipid biosynthetic process-IEA;triglyceride biosynthetic process-IBA;DNA integration-IEA;transferase activity-IEA;diacylglycerol O-acyltransferase activity-IEA;diacylglycerol O-acyltransferase activity-IBA;nucleic acid binding-IEA;plasma…	nucleic acid binding;plasma membrane;DNA metabolic process;lipid metabolic process;biosynthetic process;transferase activity	Diacylglycerol O-acyltransferase;Long-chain-alcohol O-fatty-acyltransferase	O-acyltransferase, WSD1, N-terminal	diacylglycerol O-acyltransferase activity/glycerolipid biosynthetic process;	Cutin, suberine and wax biosynthesis, Glycerolipid metabolism	ec:2.3.1.75 - O-fatty-acyltransferase, ec:2.3.1.20 - O-acyltransferase, ec:2.4.1.46 - synthase, ec:3.1.1.23 - lipase, ec:2.3.1.20 - O-acyltransferase, ec:3.1.1.3 - lipase	O-acyltransferase (WSD1-like)	Function unknown	-1.66484	3.10346	-4.7683
PGSC0003DMG400009512	Kunitz-type inhibitor B	gi|696196821|gb|AIT42181.1|Kunitz-type inhibitor B [Solanum tuberosum]/gi|696196843|gb|AIT42192.1|Kunitz-type inhibitor B [Solanum tuberosum]/gi|20386381|gb|AAM21645.1|AF495584_1putative Kunitz-type proteinase inhibitor [Solanum tuberosum]	Solanum tuberosum	endopeptidase inhibitor activity-IEA;serine-type endopeptidase inhibitor activity-IEA;peptidase activity-IEA;proteolysis-IEA;membrane-IEA;integral component of membrane-IEA;vacuole-IEA;vacuole-IDA;negative regulation of endopeptidase activity-IEA;peptidase inhibitor activity-IEA;negative regulation of peptidase activity-IEA	vacuole;cellular process;membrane;hydrolase activity;protein metabolic process;enzyme regulator activity	---NA---	Proteinase inhibitor I3, Kunitz legume;Kunitz inhibitor STI-like superfamily	endopeptidase inhibitor activity;endopeptidase inhibitor activity;endopeptidase inhibitor activity;endopeptidase inhibitor activity;endopeptidase inhibitor activity;	---NA---	---NA---	---NA---	---NA---	3.34639	6.37452	-3.02813
PGSC0003DMG400024530	COBRA-like protein 4	gi|565356506|ref|XP_006345105.1|PREDICTED: COBRA-like protein 4 [Solanum tuberosum]	Solanum tuberosum	membrane-IEA;integral component of membrane-IEA;cellulose microfibril organization-IEA;anchored component of membrane-IEA	molecular_function;membrane;cellular component organization;cell growth	---NA---	COBRA, plant	anchored component of membrane/cellulose microfibril organization/cell growth;anchored component of membrane/cellulose microfibril organization/cell growth;anchored component of membrane/cellulose microfibril organization/cell growth	---NA---	---NA---	cobra-like protein	Function unknown	5.84098	0.585985	5.25499
PGSC0003DMG400005731	Non-specific lipid-transfer protein 2	gi|24745959|dbj|BAC23052.1|putative lipid transfer protein [Solanum tuberosum]/gi|568815610|ref|NP_001275625.1|probable non-specific lipid-transfer protein AKCS9-like precursor [Solanum tuberosum]	Solanum tuberosum	lipid transport-IEA	transport	---NA---	Bifunctional inhibitor/plant lipid transfer protein/seed storage helical domain;Non-specific lipid-transfer protein type 2;Bifunctional inhibitor/plant lipid transfer protein/seed storage helical domain superfamily	lipid transport;lipid transport;	---NA---	---NA---	nonspecific lipid-transfer protein	Intracellular trafficking, secretion, and vesicular transport	10.3849	8.17349	2.21144
PGSC0003DMG400028997	unknow protein	gi|1012332041|gb|KYP43488.1|hypothetical protein KK1_035055 [Cajanus cajan]	Cajanus cajan	membrane-IEA;integral component of membrane-IEA	membrane	---NA---	---NA---	---NA---	---NA---	---NA---	---NA---	---NA---	5.09561	7.3825	-2.28689
PGSC0003DMG400000794	PREDICTED: extensin-1	gi|565394377|ref|XP_006362835.1|PREDICTED: extensin-1 [Solanum tuberosum]	Solanum tuberosum	---NA---	---NA---	---NA---	---NA---	---NA---	---NA---	---NA---	---NA---	---NA---	7.64653	5.5787	2.06784
PGSC0003DMG400009893	replication protein A 70 kDa DNA-binding subunit B-like isoform X1	gi|971557376|ref|XP_015165929.1|PREDICTED: replication protein A 70 kDa DNA-binding subunit B-like isoform X2 [Solanum tuberosum]	Solanum tuberosum	---NA---	---NA---	---NA---	---NA---	---NA---	---NA---	---NA---	---NA---	---NA---	4.84031	7.20022	-2.35991
PGSC0003DMG400009921	xylem cysteine proteinase 1-like	gi|763780094|gb|KJB47165.1|hypothetical protein B456_008G013500 [Gossypium raimondii]	Gossypium raimondii	peptidase activity-IEA;proteolysis-IEA;cysteine-type peptidase activity-IEA;hydrolase activity-IEA	cysteine-type endopeptidase activity;vacuole;proteolysis;regulation of metabolic process;regulation of catalytic activity	---NA---	Cathepsin propeptide inhibitor domain (I29);Peptidase C1A, papain C-terminal;Peptidase C1A;Papain-like cysteine peptidase superfamily	cysteine-type peptidase activity/proteolysis;cysteine-type peptidase activity;	---NA---	---NA---	cathepsin	Posttranslational modification, protein turnover, chaperones ; Posttranslational modification, protein turnover, chaperones	6.75407	4.76365	1.99043
PGSC0003DMG400028372	wall-associated receptor kinase 3-like	gi|565363947|ref|XP_006348689.1|PREDICTED: uncharacterized protein LOC102596429 [Solanum tuberosum]	Solanum tuberosum	phosphorylation-IEA;polysaccharide binding-IEA;kinase activity-IEA	kinase activity;carbohydrate binding	---NA---	Wall-associated receptor kinase, C-terminal	---NA---	---NA---	---NA---	---NA---	Function unknown	5.08671	1.74031	3.34639
PGSC0003DMG400030587	Non-specific lipid-transfer protein 2	gi|1271058649|gb|PHT67296.1|Non-specific lipid-transfer protein 2 [Capsicum annuum]/gi|1271180775|gb|PHU01983.1|Non-specific lipid-transfer protein 2 [Capsicum chinense]	Capsicum chinense/Capsicum annuum	lipid transport-IEA	transport	---NA---	Bifunctional inhibitor/plant lipid transfer protein/seed storage helical domain;Non-specific lipid-transfer protein type 2;Bifunctional inhibitor/plant lipid transfer protein/seed storage helical domain superfamily	lipid transport;lipid transport;	---NA---	---NA---	---NA---	---NA---	9.37728	6.89359	2.48369
PGSC0003DMG402023061	HVA22-like protein c isoform X2	gi|971578926|ref|XP_015158834.1|PREDICTED: HVA22-like protein a isoform X2 [Solanum tuberosum]	Solanum tuberosum	hyperosmotic salinity response-IEA;membrane-IEA;integral component of membrane-IEA;response to water deprivation-IEA;response to abscisic acid-IEA;plasmodesma-IEA	DNA binding;DNA recombination;response to stress;response to abiotic stimulus;response to endogenous stimulus;DNA integration;integral component of membrane	---NA---	TB2/DP1/HVA22-related protein	---NA---	---NA---	---NA---	receptor accessory protein	Intracellular trafficking, secretion, and vesicular transport ; Intracellular trafficking, secretion, and vesicular transport	6.53033	4.07058	2.45975
PGSC0003DMG400015617	---NA---	---NA---	---NA---	---NA---	---NA---	---NA---	---NA---	---NA---	---NA---	---NA---	---NA---	---NA---	6.06761	2.91719	3.15042
PGSC0003DMG400030982	polygalacturonase-1 non-catalytic subunit beta-like	gi|971582693|ref|XP_006365231.2|PREDICTED: LOW QUALITY PROTEIN: polygalacturonase non-catalytic subunit AroGP3-like [Solanum tuberosum]	Solanum tuberosum	apoplast-IEA;cell wall-IEA;cell wall organization-IEA;fruit ripening-IEA;extracellular region-IEA	molecular_function;cell wall;fruit ripening;cellular component organization	---NA---	---NA---	---NA---	---NA---	---NA---	Noncatalytic subunit	Function unknown	7.36445	4.95033	2.41412
PGSC0003DMG400013680	probable pectinesterase/pectinesterase inhibitor 12	gi|565389820|ref|XP_006360646.1|PREDICTED: probable pectinesterase/pectinesterase inhibitor 12 [Solanum tuberosum]	Solanum tuberosum	enzyme inhibitor activity-IEA;response to bacterium-IEA;cell wall-IEA;negative regulation of catalytic activity-IEA;aspartyl esterase activity-IEA;cell wall organization-IEA;pectinesterase activity-IEA;pectinesterase activity-IBA;pectin catabolic process-IEA;hydrolase activity-IEA;cell periphery-IBA;pectinesterase inhibitor activity-IBA;cell wall modification-IEA;extracellular region-IEA	enzyme inhibitor activity;extracellular region;cell wall;response to external stimulus;response to biotic stimulus;regulation of metabolic process;pectinesterase activity;cell wall modification;negative regulation of catalytic activity;aspartyl esterase activity;pectin catabolic process	Pectinesterase;Carboxylesterase	Pectinesterase inhibitor domain;Invertase/pectin methylesterase inhibitor domain superfamily;Pectin lyase fold;Pectinesterase, catalytic;Pectinesterase, Tyr active site;Pectin lyase fold/virulence factor	enzyme inhibitor activity;enzyme inhibitor activity;enzyme inhibitor activity;cell wall/pectinesterase activity/cell wall modification;	Drug metabolism - other enzymes, Pentose and glucuronate interconversions	ec:1.17.4.1 - reductase, ec:2.3.1.5 - N-acetyltransferase, ec:2.5.1.18 - transferase, ec:3.1.1.1 - ali-esterase, ec:2.4.1.17 - 1-naphthol glucuronyltransferase, ec:4.2.2.2 - lyase, ec:3.1.1.11 - pectin demethoxylase, ec:2.4.1.17 - 1-naphthol glucuronyltransferase, ec:3.2.1.15 - pectin depolymerase	pectinesterase	Carbohydrate transport and metabolism	6.76178	4.3783	2.38348
PGSC0003DMG402027116	laccase-12-like	gi|565378387|ref|XP_006355638.1|PREDICTED: laccase-12-like [Solanum tuberosum]	Solanum tuberosum	lignin catabolic process-IEA;apoplast-IEA;oxidoreductase activity-IEA;metal ion binding-IEA;copper ion binding-IEA;oxidation-reduction process-IEA;hydroquinone:oxygen oxidoreductase activity-IEA;extracellular region-IEA;oxidoreductase activity, oxidizing metal ions-IBA	copper ion binding;nitrogen compound metabolic process;periplasmic space;lignin catabolic process;apoplast;nitrite reductase (NO-forming) activity;hydroquinone:oxygen oxidoreductase activity;oxidation-reduction process	Acting on diphenols and related substances as donors;Laccase	Multicopper oxidase, type 2;Cupredoxin;Multicopper oxidase, type 1;Laccase, second cupredoxin domain	oxidoreductase activity/copper ion binding/oxidation-reduction process;oxidation-reduction process;	---NA---	---NA---	Multicopper oxidase	Secondary metabolites biosynthesis, transport and catabolism ; Secondary metabolites biosynthesis, transport and catabolism	2.87948	-3.04628	5.92577
PGSC0003DMG400013116	putative F-box protein PP2-B12	gi|460388416|ref|XP_004239863.1|PREDICTED: putative F-box protein PP2-B12 [Solanum lycopersicum]	Solanum lycopersicum	---NA---	---NA---	---NA---	Phloem protein 2-like	---NA---	---NA---	---NA---	---NA---	---NA---	6.42572	3.56253	2.86319
PGSC0003DMG400023324	aspartic proteinase nepenthesin-1	gi|565357888|ref|XP_006345762.1|PREDICTED: aspartic proteinase nepenthesin-1 [Solanum tuberosum]	Solanum tuberosum	aspartic-type endopeptidase activity-IEA;peptidase activity-IEA;proteolysis-IEA;hydrolase activity-IEA	aspartic-type endopeptidase activity;cellular protein modification process;proteolysis;cell part	Acting on peptide bonds (peptidases)	Aspartic peptidase A1 family;Aspartic peptidase domain superfamily;Xylanase inhibitor, N-terminal;Xylanase inhibitor, C-terminal;Peptidase family A1 domain;Pepsin-like domain, plant	aspartic-type endopeptidase activity/proteolysis;aspartic-type endopeptidase activity/proteolysis;	---NA---	---NA---	aspartic	Posttranslational modification, protein turnover, chaperones ; Posttranslational modification, protein turnover, chaperones	4.92263	1.4262	3.49642
PGSC0003DMG400004404	expansin-A6-like	gi|289657788|gb|ADD14635.1|expansin precursor, partial [Solanum tuberosum]	Solanum tuberosum	cell wall-IEA;membrane-IEA;plant-type cell wall organization-IEA;extracellular region-IEA	extracellular region;cell wall;gluconeogenesis;glycolytic process;pentose-phosphate shunt;carbohydrate transport;Entner-Doudoroff pathway through 6-phosphogluconate;membrane;cellular component organization	---NA---	Expansin/Lol pI;Expansin;Expansin/pollen allergen, DPBB domain;RlpA-like domain superfamily;RlpA-like protein, double-psi beta-barrel domain	extracellular region;plant-type cell wall organization;	---NA---	---NA---	expansin	Carbohydrate transport and metabolism	8.99783	6.69653	2.3013
PGSC0003DMG400023815	expansin	gi|970032558|ref|XP_015077583.1|PREDICTED: expansin-A4-like [Solanum pennellii]	Solanum pennellii	cell wall-IEA;membrane-IEA;integral component of membrane-IEA;plant-type cell wall organization-IEA;extracellular region-IEA	extracellular region;cell wall;gluconeogenesis;glycolytic process;pentose-phosphate shunt;carbohydrate transport;Entner-Doudoroff pathway through 6-phosphogluconate;membrane;cellular component organization	---NA---	Expansin;Expansin/Lol pI;Expansin/pollen allergen, DPBB domain;RlpA-like protein, double-psi beta-barrel domain;RlpA-like domain superfamily	plant-type cell wall organization;extracellular region;	---NA---	---NA---	expansin	Carbohydrate transport and metabolism	7.68094	5.29	2.39094
PGSC0003DMG400030771	alcohol dehydrogenase	gi|1340447090|ref|XP_023753583.1|alcohol dehydrogenase 2-like isoform X2 [Lactuca sativa]	Lactuca sativa	cytoplasm-IEA;zinc ion binding-IEA;oxidoreductase activity-IEA;metal ion binding-IEA;alcohol dehydrogenase (NAD) activity-IEA;oxidation-reduction process-IEA	nucleotide binding;retinoid metabolic process;alcohol dehydrogenase (NAD) activity;ethanol oxidation;cellular aldehyde metabolic process;response to stress;zinc ion binding;response to organic substance;intracellular membrane-bounded organelle;small molecule catabolic process;cytoplasmic part;S-(hydroxymethyl)glutathione dehydrogenase activity;regulation of biological quality;organic substance ca…	Alcohol dehydrogenase	Alcohol dehydrogenase, N-terminal;GroES-like superfamily	oxidation-reduction process;	alpha-Linolenic acid metabolism, Metabolism of xenobiotics by cytochrome P450, Drug metabolism - cytochrome P450, Naphthalene degradation, Retinol metabolism, Chloroalkane and chloroalkene degradation, Tyrosine metabolism, Fatty acid degradation, Biosynthesis of antibiotics, Glycolysis / Gluconeogenesis, Glycine, serine and threonine metabolism	ec:5.3.99.6 - cyclase, ec:1.1.1.1 - dehydrogenase, ec:1.13.11.12 - 13S-lipoxygenase, ec:4.2.1.92 - dehydratase, ec:3.1.1.32 - A1, ec:1.1.1.1 - dehydrogenase, ec:1.14.14.1 - monooxygenase, ec:2.5.1.18 - transferase, ec:2.4.1.17 - 1-naphthol glucuronyltransferase, ec:1.1.1.1 - dehydrogenase, ec:1.14.14.1 - monooxygenase, ec:1.14.13.8 - monooxygenase, ec:2.5.1.18 - transferase, ec:2.4.1.17 - 1-napht…	alcohol dehydrogenase	Secondary metabolites biosynthesis, transport and catabolism ; Energy production and conversion	7.64483	5.19975	2.44508
PGSC0003DMG400002108	glycine-rich cell wall structural protein 1.8-like	gi|1271079025|gb|PHT78978.1|hypothetical protein T459_17030 [Capsicum annuum]	Capsicum annuum	membrane-IEA;integral component of membrane-IEA	membrane	---NA---	---NA---	---NA---	---NA---	---NA---	---NA---	---NA---	5.75653	2.35971	3.39682
PGSC0003DMG400026099	PREDICTED: uncharacterized protein LOC102580528	gi|565374231|ref|XP_006353667.1|PREDICTED: uncharacterized protein LOC102580528 [Solanum tuberosum]	Solanum tuberosum	membrane-IEA;integral component of membrane-IEA;plasmodesma-IEA;plasma membrane-IEA	molecular_function;plasma membrane	---NA---	---NA---	---NA---	---NA---	---NA---	---NA---	Function unknown	6.11214	3.28642	2.82572
PGSC0003DMG400016494	acid phosphatase 1-like	gi|565379445|ref|XP_006356133.1|PREDICTED: acid phosphatase 1-like [Solanum tuberosum]	Solanum tuberosum	dephosphorylation-IEA;acid phosphatase activity-IEA	metabolic process;cellular process;hydrolase activity	4-nitrophenylphosphatase;Acid phosphatase	HAD superfamily;Acid phosphatase, class B-like	---NA---	Riboflavin metabolism, Aminobenzoate degradation	ec:3.1.3.2 - phosphatase, ec:1.5.1.38 - reductase (NADPH), ec:1.5.1.39 - reductase [NAD(P)H], ec:1.14.14.1 - monooxygenase, ec:3.1.3.41 - nitrophenyl phosphatase	Acid phosphatase	Function unknown	-1.44244	3.53868	-4.98112
PGSC0003DMG400027054	miraculin-like	gi|565361269|ref|XP_006347379.1|PREDICTED: miraculin-like [Solanum tuberosum]	Solanum tuberosum	endopeptidase inhibitor activity-IEA;negative regulation of endopeptidase activity-IEA	cellular process;protein metabolic process;enzyme regulator activity	---NA---	Proteinase inhibitor I3, Kunitz legume;Kunitz inhibitor STI-like superfamily	endopeptidase inhibitor activity;endopeptidase inhibitor activity;endopeptidase inhibitor activity;endopeptidase inhibitor activity;endopeptidase inhibitor activity;endopeptidase inhibitor activity;	---NA---	---NA---	---NA---	---NA---	4.9326	0.155351	4.77724
PGSC0003DMG400007137	serine carboxypeptidase-like	gi|565360899|ref|XP_006347201.1|PREDICTED: serine carboxypeptidase-like [Solanum tuberosum]	Solanum tuberosum	carboxypeptidase activity-IEA;peptidase activity-IEA;proteolysis-IEA;serine-type carboxypeptidase activity-IEA;serine-type carboxypeptidase activity-IBA;vacuole-IBA;proteolysis involved in cellular protein catabolic process-IBA;hydrolase activity-IEA	serine-type carboxypeptidase activity;vacuole;proteolysis;catabolic process;cellular process	Acting on peptide bonds (peptidases);Acting on peptide bonds (peptidases)	---NA---	---NA---	---NA---	---NA---	carboxy-peptidase; Carboxypeptidase	Amino acid transport and metabolism ; Posttranslational modification, protein turnover, chaperones	6.11324	3.61763	2.49561
PGSC0003DMG400003371	fasciclin-like arabinogalactan protein 11	gi|565400442|ref|XP_006365737.1|PREDICTED: fasciclin-like arabinogalactan protein 11 [Solanum tuberosum]	Solanum tuberosum	response to gibberellin-IEP;response to salt stress-IEP;membrane-IEA;seed trichome differentiation-IEP;integral component of membrane-IEA;response to auxin-IEP;response to abscisic acid-IEP;response to cytokinin-IEP	reproduction;response to stress;response to abiotic stimulus;response to endogenous stimulus;post-embryonic development;membrane;cell differentiation	---NA---	FAS1 domain;FAS1 domain superfamily	---NA---	---NA---	---NA---	---NA---	---NA---	6.44107	3.99811	2.44296
PGSC0003DMG400020069	LOB domain-containing protein 16-like	gi|565372504|ref|XP_006352833.1|PREDICTED: LOB domain-containing protein 16 [Solanum tuberosum]	Solanum tuberosum	---NA---	---NA---	---NA---	Lateral organ boundaries, LOB	---NA---	---NA---	---NA---	---NA---	---NA---	2.09893	-5.52021	7.61914
PGSC0003DMG400010713	putative nuclease HARBI1	gi|565350755|ref|XP_006342328.1|PREDICTED: uncharacterized protein LOC102590956 [Solanum tuberosum]	Solanum tuberosum	---NA---	---NA---	---NA---	Harbinger transposase-derived nuclease domain	---NA---	---NA---	---NA---	---NA---	---NA---	7.00995	4.7967	2.21325
PGSC0003DMG400013547	sucrose synthase-like	gi|565374432|ref|XP_006353767.1|PREDICTED: sucrose synthase-like [Solanum tuberosum]	Solanum tuberosum	transferase activity, transferring glycosyl groups-IEA;sucrose synthase activity-IEA;sucrose synthase activity-IBA;transferase activity-IEA;protein kinase activity-IEA;ATP binding-IEA;sucrose metabolic process-IEA;protein phosphorylation-IEA	nucleotide binding;GDP-Man:Man1GlcNAc2-PP-Dol alpha-1,3-mannosyltransferase activity;nucleus;plasma membrane;sucrose metabolic process;protein glycosylation;response to metal ion;sucrose synthase activity;kinase activity;glycolipid 6-alpha-mannosyltransferase activity;cytoplasmic part;sucrose-phosphate synthase activity	Sucrose synthase	Glycosyl transferase, family 1	---NA---	Starch and sucrose metabolism	ec:3.2.1.4 - endo-1,4-beta-D-glucanase, ec:3.2.1.2 - saccharogen amylase, ec:2.7.7.27 - adenylyltransferase, ec:3.1.3.12 - trehalose 6-phosphatase, ec:3.2.1.20 - maltase, ec:3.2.1.21 - gentiobiase, ec:3.2.1.26 - invertase, ec:3.2.1.39 - endo-1,3-beta-D-glucosidase, ec:2.4.1.1 - phosphorylase, ec:2.4.1.18 - branching enzyme, ec:2.4.1.15 - synthase (UDP-forming), ec:2.4.1.13 - synthase, ec:2.4.1.12…	Sucrose-cleaving enzyme that provides UDP-glucose and fructose for various metabolic pathways (By similarity); Glycosyl transferase (Group 1	Cell wall/membrane/envelope biogenesis ; Cell wall/membrane/envelope biogenesis	8.01406	4.75332	3.26074
PGSC0003DMG400009396	GATA zinc finger domain-containing protein 14-like	gi|565364224|ref|XP_006348826.1|PREDICTED: TBC1 domain family member 5 homolog A-like [Solanum tuberosum]	Solanum tuberosum	phosphorylation-IEA;kinase activity-IEA	---NA---	---NA---	---NA---	---NA---	---NA---	---NA---	---NA---	---NA---	6.79494	4.48198	2.31296
PGSC0003DMG400017298	probable xyloglucan endotransglucosylase/hydrolase protein 16	gi|565364468|ref|XP_006348946.1|PREDICTED: probable xyloglucan endotransglucosylase/hydrolase protein 16 [Solanum tuberosum]	Solanum tuberosum	apoplast-IEA;cell wall-IEA;cell wall organization-IEA;transferase activity-IEA;xyloglucan:xyloglucosyl transferase activity-IEA;hydrolase activity-IEA;hydrolase activity, acting on glycosyl bonds-IEA;xyloglucan metabolic process-IEA;metabolic process-IEA;cellular glucan metabolic process-IEA;hydrolase activity, hydrolyzing O-glycosyl compounds-IEA;extracellular region-IEA;cell wall biogenesis-IEA…	hydrolase activity, hydrolyzing O-glycosyl compounds;cell wall;cellular glucan metabolic process;xyloglucan:xyloglucosyl transferase activity;apoplast;cell wall organization	Xyloglucan:xyloglucosyl transferase	Glycoside hydrolase family 16;Xyloglucan endo-transglycosylase, C-terminal;Concanavalin A-like lectin/glucanase domain superfamily	carbohydrate metabolic process/hydrolase activity, hydrolyzing O-glycosyl compounds;apoplast/cellular glucan metabolic process/xyloglucan:xyloglucosyl transferase activity/cell wall;carbohydrate metabolic process/hydrolase activity, hydrolyzing O-glycosyl compounds;	---NA---	---NA---	hydrolase family 16	Carbohydrate transport and metabolism	6.52663	2.32528	4.20136
PGSC0003DMG400002202	ATP synthase F0 subunit 9 (mitochondrion)	gi|1333448344|gb|AUS83372.1|Atp1 (mitochondrion) [Solanum tuberosum]/gi|1333448296|gb|AUS83325.1|Atp1 (mitochondrion) [Solanum tuberosum]	Solanum tuberosum	proton-transporting ATP synthase complex, coupling factor F(o)-IEA;DNA duplex unwinding-IBA;ATP-dependent 3'-5' DNA helicase activity-IBA;membrane-IEA;integral component of membrane-IEA;ATP synthesis coupled proton transport-IEA;cytosolic small ribosomal subunit-IBA;proton-transporting two-sector ATPase complex, proton-transporting domain-IEA;ion transport-IEA;ribosome-IEA;ATP binding-IEA;transla…	nucleotide binding;transporter activity;mitochondrion;purine ribonucleoside salvage;nucleotide transport;lipid binding;pyrimidine-containing compound salvage;purine nucleobase biosynthetic process;nucleotide metabolic process;membrane;pyrimidine nucleobase biosynthetic process;thymidine biosynthetic process	---NA---	---NA---	---NA---	---NA---	---NA---	subunit 9	Nucleotide transport and metabolism	5.97179	3.51137	2.46042
PGSC0003DMG400017539	protein TORNADO 2	gi|565372567|ref|XP_006352863.1|PREDICTED: protein TORNADO 2 [Solanum tuberosum]	Solanum tuberosum	membrane-IEA;integral component of membrane-IEA	molecular_function;membrane	---NA---	Tetraspanin;Tetraspanin/Peripherin	integral component of membrane;integral component of membrane;	---NA---	---NA---	Tetraspanin family	Function unknown	6.75688	4.18638	2.5705
PGSC0003DMG400039214	14 kDa proline-rich protein DC2.15-like	gi|565378053|ref|XP_006355477.1|PREDICTED: 14 kDa proline-rich protein DC2.15-like [Solanum tuberosum]	Solanum tuberosum	---NA---	---NA---	---NA---	Bifunctional inhibitor/plant lipid transfer protein/seed storage helical domain;Hydrophobic seed protein;Bifunctional inhibitor/plant lipid transfer protein/seed storage helical domain superfamily	---NA---	---NA---	---NA---	---NA---	---NA---	8.45583	5.02518	3.43065
PGSC0003DMG400012325	protein SPIRAL1-like 5	gi|565354063|ref|XP_006343937.1|PREDICTED: protein SPIRAL1-like 5 [Solanum tuberosum]/gi|460400095|ref|XP_004245571.1|PREDICTED: protein SPIRAL1-like 5 [Solanum lycopersicum]	Solanum tuberosum/Solanum lycopersicum	---NA---	---NA---	---NA---	---NA---	---NA---	---NA---	---NA---	---NA---	---NA---	5.47812	1.77134	3.70678
PGSC0003DMG400020906	aquaporin PIP2-1-like	gi|971586020|ref|XP_015160680.1|PREDICTED: aquaporin PIP2-1-like [Solanum tuberosum]	Solanum tuberosum	transmembrane transport-IEA;channel activity-IEA;membrane-IEA;integral component of membrane-IEA	system process;vacuole;ion transport;water transport;response to stress;response to abiotic stimulus;cellular process;water channel activity;integral component of membrane;one-carbon compound transport;intracellular organelle part;plasma membrane part;animal organ development;transmembrane transport;biological regulation;response to oxygen-containing compound	---NA---	Major intrinsic protein;Aquaporin-like;Aquaporin transporter;Major intrinsic protein, conserved site	channel activity/transmembrane transport/membrane;channel activity/transmembrane transport/membrane;	---NA---	---NA---	Channel that permits osmotically driven movement of water in both directions. It is involved in the osmoregulation and in the maintenance of cell turgor during volume expansion in rapidly growing cells. It mediates rapid entry or exit of water in response to abrupt changes in osmolarity (By similarity); Aquaporin	Carbohydrate transport and metabolism ; Carbohydrate transport and metabolism	7.39248	5.29357	2.09891
PGSC0003DMG400041435	fasciclin-like arabinogalactan protein 12	gi|565392236|ref|XP_006361812.1|PREDICTED: fasciclin-like arabinogalactan protein 12 [Solanum tuberosum]	Solanum tuberosum	membrane-IEA;integral component of membrane-IEA	membrane	---NA---	FAS1 domain;FAS1 domain superfamily	---NA---	---NA---	---NA---	---NA---	---NA---	5.52004	2.20922	3.31082
PGSC0003DMG401004451	protein trichome birefringence-like 3	gi|565402980|ref|XP_006366946.1|PREDICTED: protein trichome birefringence-like 3 [Solanum tuberosum]	Solanum tuberosum	cell wall organization or biogenesis-IBA;membrane-IEA;integral component of membrane-IEA;Golgi apparatus-IBA;O-acetyltransferase activity-IBA	Golgi apparatus;cellular process;membrane;transferase activity	---NA---	PC-Esterase;Protein trichome birefringence-like 3;Trichome birefringence-like family	---NA---	---NA---	---NA---	Pfam:DUF231	Function unknown	4.57198	1.15535	3.41662
PGSC0003DMG400024283	Proteasome subunit alpha type-3	gi|565403546|ref|XP_006367218.1|PREDICTED: uncharacterized protein LOC102590516 [Solanum tuberosum]	Solanum tuberosum	membrane-IEA;integral component of membrane-IEA	molecular_function	---NA---	---NA---	---NA---	---NA---	---NA---	---NA---	Function unknown	4.28742	6.46942	-2.182
PGSC0003DMG400031788	protein SENESCENCE-ASSOCIATED GENE 21, mitochondrial-like	gi|970053819|ref|XP_015088538.1|PREDICTED: indole-3-acetic acid-induced protein ARG2-like [Solanum pennellii]	Solanum pennellii	response to stress-IEA	molecular_function;response to stress	---NA---	Late embryogenesis abundant protein, LEA_3 subgroup	response to stress;	---NA---	---NA---	late embryogenesis abundant protein	Function unknown	10.1844	7.24258	2.94179
PGSC0003DMG400031791	pectinesterase-like	gi|565388187|ref|XP_006359860.1|PREDICTED: pectinesterase-like [Solanum tuberosum]	Solanum tuberosum	enzyme inhibitor activity-IEA;cell wall-IEA;negative regulation of catalytic activity-IEA;aspartyl esterase activity-IEA;pectinesterase inhibitor activity-IBA;pectinesterase activity-IEA;pectinesterase activity-IBA;cell wall modification-IEA;pectin catabolic process-IEA;hydrolase activity-IEA;cell periphery-IBA	enzyme inhibitor activity;extracellular region;cell wall;regulation of metabolic process;pectinesterase activity;cell wall modification;negative regulation of catalytic activity;aspartyl esterase activity;pectin catabolic process	Pectinesterase;Carboxylesterase	Pectinesterase inhibitor domain;Pectinesterase, catalytic;Invertase/pectin methylesterase inhibitor domain superfamily;Pectin lyase fold;Pectin lyase fold/virulence factor	enzyme inhibitor activity;enzyme inhibitor activity;pectinesterase activity/cell wall/cell wall modification;enzyme inhibitor activity;	Drug metabolism - other enzymes, Pentose and glucuronate interconversions	ec:1.17.4.1 - reductase, ec:2.3.1.5 - N-acetyltransferase, ec:2.5.1.18 - transferase, ec:3.1.1.1 - ali-esterase, ec:2.4.1.17 - 1-naphthol glucuronyltransferase, ec:4.2.2.2 - lyase, ec:3.1.1.11 - pectin demethoxylase, ec:2.4.1.17 - 1-naphthol glucuronyltransferase, ec:3.2.1.15 - pectin depolymerase	pectinesterase	Carbohydrate transport and metabolism	6.82334	4.7572	2.06614
PGSC0003DMG400017178	germin-like protein subfamily 1 member 17	gi|565376086|ref|XP_006354544.1|PREDICTED: germin-like protein subfamily 1 member 17 [Solanum tuberosum]	Solanum tuberosum	metal ion binding-IEA;cell wall-IBA;manganese ion binding-IEA;extracellular region-IEA;nutrient reservoir activity-IEA	binding;extracellular region;cell wall	---NA---	Germin;Cupin 1;RmlC-like jelly roll fold;Germin, manganese binding site;RmlC-like cupin domain superfamily	manganese ion binding;nutrient reservoir activity;nutrient reservoir activity;manganese ion binding;	---NA---	---NA---	---NA---	---NA---	5.59491	-0.613324	6.20823
PGSC0003DMG402001494	pathogenesis-related protein STH-2-like	gi|565347758|ref|XP_006340889.1|PREDICTED: pathogenesis-related protein STH-2-like [Solanum tuberosum]	Solanum tuberosum	response to biotic stimulus-IEA;defense response-IEA	molecular_function;response to stress;response to biotic stimulus	---NA---	Bet v I type allergen;START-like domain superfamily;Bet v I/Major latex protein	response to biotic stimulus/defense response;	---NA---	---NA---	Pathogenesis-related protein	Function unknown	8.63685	6.39625	2.2406
PGSC0003DMG400001550	pathogenesis-related protein STH-2	gi|565347766|ref|XP_006340893.1|PREDICTED: pathogenesis-related protein STH-2 [Solanum tuberosum]	Solanum tuberosum	response to biotic stimulus-IEA;defense response-IEA	response to stress;response to biotic stimulus	---NA---	Bet v I type allergen;Bet v I/Major latex protein;START-like domain superfamily	response to biotic stimulus/defense response;	---NA---	---NA---	---NA---	---NA---	5.43758	1.97164	3.46594
PGSC0003DMG400021630	probable polygalacturonase At1g80170	gi|971581654|ref|XP_015159532.1|PREDICTED: probable polygalacturonase At1g80170 [Solanum tuberosum]	Solanum tuberosum	metabolic process-IEA;membrane-IEA;integral component of membrane-IEA;cell wall organization-IEA;polygalacturonase activity-IEA;extracellular region-IEA;hydrolase activity, acting on glycosyl bonds-IEA;carbohydrate metabolic process-IEA;hydrolase activity-IEA	polygalacturonase activity;extracellular region;carbohydrate metabolic process	---NA---	Pectin lyase fold;Glycoside hydrolase, family 28;Pectin lyase fold/virulence factor	carbohydrate metabolic process/polygalacturonase activity;	---NA---	---NA---	Glycoside hydrolase family 28	Cell wall/membrane/envelope biogenesis	3.96452	0.0241064	3.94041
PGSC0003DMG400009783	classical arabinogalactan protein 9-like	gi|565402267|ref|XP_006366603.1|PREDICTED: vegetative cell wall protein gp1-like [Solanum tuberosum]	Solanum tuberosum	structural constituent of cell wall-IEA	---NA---	---NA---	---NA---	---NA---	---NA---	---NA---	---NA---	---NA---	7.90296	5.74423	2.15873
PGSC0003DMG400021076	---NA---	---NA---	---NA---	---NA---	---NA---	---NA---	---NA---	---NA---	---NA---	---NA---	---NA---	---NA---	8.65484	6.18398	2.47086
PGSC0003DMG400012838	non-specific lipid-transfer protein 2-like	gi|565377639|ref|XP_006355279.1|PREDICTED: non-specific lipid-transfer protein 2-like [Solanum tuberosum]	Solanum tuberosum	lipid transport-IEA;lipid transport-IBA;membrane-IBA;lipid binding-IEA	transport;lipid binding;membrane	---NA---	Plant lipid transfer protein/Par allergen;Bifunctional inhibitor/plant lipid transfer protein/seed storage helical domain;Bifunctional inhibitor/plant lipid transfer protein/seed storage helical domain superfamily	lipid binding/lipid transport;	---NA---	---NA---	Plant non-specific lipid-transfer proteins transfer phospholipids as well as galactolipids across membranes. May play a role in wax or cutin deposition in the cell walls of expanding epidermal cells and certain secretory tissues (By similarity)	Intracellular trafficking, secretion, and vesicular transport	2.84823	6.91921	-4.07098
PGSC0003DMG400012837	non-specific lipid-transfer protein 2-like	gi|565356841|ref|XP_006345269.1|PREDICTED: non-specific lipid-transfer protein 2-like [Solanum tuberosum]	Solanum tuberosum	lipid transport-IEA;lipid binding-IEA	transport;lipid binding	---NA---	Plant lipid transfer protein/Par allergen;Bifunctional inhibitor/plant lipid transfer protein/seed storage helical domain;Bifunctional inhibitor/plant lipid transfer protein/seed storage helical domain superfamily	lipid binding/lipid transport;	---NA---	---NA---	Plant non-specific lipid-transfer proteins transfer phospholipids as well as galactolipids across membranes. May play a role in wax or cutin deposition in the cell walls of expanding epidermal cells and certain secretory tissues (By similarity)	Intracellular trafficking, secretion, and vesicular transport	-4.2498	2.35289	-6.60269
PGSC0003DMG402031237	non-specific lipid-transfer protein 2-like	gi|565393388|ref|XP_006362360.1|PREDICTED: non-specific lipid-transfer protein 2-like [Solanum tuberosum]	Solanum tuberosum	lipid transport-IEA;lipid binding-IEA	transport;lipid binding	---NA---	Plant lipid transfer protein/Par allergen;Bifunctional inhibitor/plant lipid transfer protein/seed storage helical domain;Bifunctional inhibitor/plant lipid transfer protein/seed storage helical domain superfamily	lipid transport/lipid binding;	---NA---	---NA---	Plant non-specific lipid-transfer proteins transfer phospholipids as well as galactolipids across membranes. May play a role in wax or cutin deposition in the cell walls of expanding epidermal cells and certain secretory tissues (By similarity)	Intracellular trafficking, secretion, and vesicular transport	3.08559	6.4702	-3.38461
PGSC0003DMG401031237	non-specific lipid-transfer protein 2-like	gi|418729209|gb|AFX66972.1|non-specific lipid transfer protein 2 [Solanum tuberosum]	Solanum tuberosum	lipid transport-IEA;lipid binding-IEA	transport;lipid binding	---NA---	Plant lipid transfer protein/Par allergen;Bifunctional inhibitor/plant lipid transfer protein/seed storage helical domain;Bifunctional inhibitor/plant lipid transfer protein/seed storage helical domain superfamily	lipid transport/lipid binding;	---NA---	---NA---	Plant non-specific lipid-transfer proteins transfer phospholipids as well as galactolipids across membranes. May play a role in wax or cutin deposition in the cell walls of expanding epidermal cells and certain secretory tissues (By similarity)	Intracellular trafficking, secretion, and vesicular transport	2.66906	6.16268	-3.49362
PGSC0003DMG400011019	laccase-4-like	gi|565343756|ref|XP_006338994.1|PREDICTED: laccase-4-like [Solanum tuberosum]	Solanum tuberosum	apoplast-IEA;lignin catabolic process-IEA;oxidoreductase activity-IEA;metal ion binding-IEA;copper ion binding-IEA;oxidation-reduction process-IEA;hydroquinone:oxygen oxidoreductase activity-IEA;extracellular region-IEA;oxidoreductase activity, oxidizing metal ions-IBA	copper ion binding;nitrogen compound metabolic process;periplasmic space;lignin catabolic process;apoplast;nitrite reductase (NO-forming) activity;hydroquinone:oxygen oxidoreductase activity;oxidation-reduction process	Acting on diphenols and related substances as donors;Laccase	Cupredoxin;Multicopper oxidase, type 2;Multicopper oxidase, type 1;Laccase, second cupredoxin domain	oxidation-reduction process/copper ion binding/oxidoreductase activity;oxidation-reduction process;	---NA---	---NA---	Multicopper oxidase	Secondary metabolites biosynthesis, transport and catabolism ; Secondary metabolites biosynthesis, transport and catabolism	5.18795	0.48977	4.69818
PGSC0003DMG400011018	UPF0503 protein At3g09070, chloroplastic-like	gi|565343760|ref|XP_006338996.1|PREDICTED: UPF0503 protein At3g09070, chloroplastic-like [Solanum tuberosum]	Solanum tuberosum	tissue development-IBA;plasma membrane-IBA	molecular_function;plasma membrane;biological_process	---NA---	Uncharacterised protein family UPF0503	---NA---	---NA---	---NA---	UPF0503 protein At3g09070	Function unknown	7.43078	5.25932	2.17146
PGSC0003DMG400010471	subtilisin-like protease SBT1.9	gi|565343897|ref|XP_006339058.1|PREDICTED: subtilisin-like protease SBT1.7 [Solanum tuberosum]	Solanum tuberosum	peptidase activity-IEA;proteolysis-IEA;serine-type endopeptidase activity-IEA;serine-type peptidase activity-IEA;hydrolase activity-IEA	serine-type endopeptidase activity;extracellular region;cell wall;proteolysis;membrane;regulation of metabolic process;negative regulation of catalytic activity	Acting on peptide bonds (peptidases)	Peptidase S8, subtilisin-related;Peptidase S8/S53 domain superfamily;Peptidase S8 propeptide/proteinase inhibitor I9;Peptidase S8 propeptide/proteinase inhibitor I9 superfamily;Peptidase S8/S53 domain;Peptidase S8, subtilisin, His-active site;Peptidase S8, subtilisin, Ser-active site;Cucumisin-like catalytic domain	proteolysis/serine-type endopeptidase activity;proteolysis/serine-type endopeptidase activity;proteolysis/serine-type endopeptidase activity	---NA---	---NA---	peptidase (S8 and S53, subtilisin, kexin, sedolisin)	Posttranslational modification, protein turnover, chaperones	7.10748	4.65693	2.45055
PGSC0003DMG400010465	peroxidase 21-like	gi|565344387|ref|XP_006339298.1|PREDICTED: peroxidase 21-like [Solanum tuberosum]	Solanum tuberosum	response to oxidative stress-IEA;peroxidase activity-IEA;peroxidase activity-IBA;metal ion binding-IEA;oxidoreductase activity-IEA;heme binding-IEA;oxidation-reduction process-IEA;cellular oxidant detoxification-IEA;plant-type cell wall organization-IBA;plasmodesma-IBA;plant-type cell wall-IBA;extracellular region-IEA;hydrogen peroxide catabolic process-IEA	catalytic activity;binding;extracellular region;gluconeogenesis;glycolytic process;pentose-phosphate shunt;response to stress;carbohydrate transport;Entner-Doudoroff pathway through 6-phosphogluconate	Peroxidase	Haem peroxidase, plant/fungal/bacterial;Haem peroxidase	heme binding/oxidation-reduction process/response to oxidative stress/peroxidase activity;heme binding/oxidation-reduction process/response to oxidative stress/peroxidase activity;peroxidase activity/oxidation-reduction process/heme binding/response to oxidative stress	Phenylpropanoid biosynthesis	ec:1.1.1.195 - dehydrogenase, ec:1.11.1.7 - lactoperoxidase, ec:4.3.1.24 - ammonia-lyase, ec:4.3.1.25 - ammonia-lyase, ec:2.4.1.128 - glucosyltransferase, ec:2.3.1.133 - O-hydroxycinnamoyltransferase, ec:3.2.1.21 - gentiobiase	peroxidase	Carbohydrate transport and metabolism	5.34453	0.93557	4.40896
PGSC0003DMG400023740	hypothetical protein T459_26476	gi|1271066225|gb|PHT71372.1|hypothetical protein T459_26476 [Capsicum annuum]	Capsicum annuum	membrane-IEA;integral component of membrane-IEA	membrane	---NA---	---NA---	---NA---	---NA---	---NA---	---NA---	---NA---	4.79869	-0.280748	5.07944
PGSC0003DMG402015689	protein RSI-1	gi|565398140|ref|XP_006364638.1|PREDICTED: protein RSI-1 [Solanum tuberosum]	Solanum tuberosum	regulation of transcription, DNA-templated-IEA;extracellular region-IEA	extracellular region;nucleobase-containing compound metabolic process;biosynthetic process	---NA---	Gibberellin regulated protein	---NA---	---NA---	---NA---	Gibberellin regulated protein	Intracellular trafficking, secretion, and vesicular transport	9.29505	6.34518	2.94987
PGSC0003DMG400008413	endo-1,4-beta-xylanase A-like	gi|971543615|ref|XP_006343478.2|PREDICTED: endo-1,4-beta-xylanase A-like [Solanum tuberosum]/gi|971543613|ref|XP_015162470.1|PREDICTED: endo-1,4-beta-xylanase A-like [Solanum tuberosum]	Solanum tuberosum	metabolic process-IEA;xylan catabolic process-IEA;catalytic activity-IEA;polysaccharide catabolic process-IEA;cellulose catabolic process-IEA;hydrolase activity, hydrolyzing O-glycosyl compounds-IEA;carbohydrate metabolic process-IEA;hydrolase activity, acting on glycosyl bonds-IEA;hydrolase activity-IEA;cellulase activity-IEA	extracellular region;cellulose binding;endo-1,4-beta-xylanase activity;xylan catabolic process;cellular component organization or biogenesis	Cellulase	Glycoside hydrolase family 10 domain;Glycoside hydrolase superfamily	carbohydrate metabolic process/hydrolase activity, hydrolyzing O-glycosyl compounds;carbohydrate metabolic process/hydrolase activity, hydrolyzing O-glycosyl compounds;carbohydrate metabolic process/hydrolase activity, hydrolyzing O-glycosyl compounds;carbohydrate metabolic process/hydrolase activity, hydrolyzing O-glycosyl compounds;	Starch and sucrose metabolism	ec:3.2.1.4 - endo-1,4-beta-D-glucanase, ec:3.2.1.2 - saccharogen amylase, ec:2.7.7.27 - adenylyltransferase, ec:3.1.3.12 - trehalose 6-phosphatase, ec:3.2.1.20 - maltase, ec:3.2.1.21 - gentiobiase, ec:3.2.1.26 - invertase, ec:3.2.1.39 - endo-1,3-beta-D-glucosidase, ec:2.4.1.1 - phosphorylase, ec:2.4.1.18 - branching enzyme, ec:2.4.1.15 - synthase (UDP-forming), ec:2.4.1.13 - synthase, ec:2.4.1.12…	hydrolase family 10	Carbohydrate transport and metabolism	8.34032	6.20591	2.13441
PGSC0003DMG400001251	beta-amyrin 28-oxidase-like	gi|970062103|ref|XP_015057936.1|PREDICTED: beta-amyrin 28-oxidase-like [Solanum pennellii]	Solanum pennellii	iron ion binding-IEA;metal ion binding-IEA;oxidoreductase activity-IEA;membrane-IEA;integral component of membrane-IEA;brassinosteroid biosynthetic process-IBA;oxidation-reduction process-IEA;sterol metabolic process-IBA;brassinosteroid homeostasis-IBA;oxidoreductase activity, acting on paired donors, with incorporation or reduction of molecular oxygen-IEA;multicellular organism development-IBA;h…	iron ion binding;lipid metabolic process;multicellular organism development;electron transfer activity;biosynthetic process;membrane;oxidoreductase activity, acting on paired donors, with incorporation or reduction of molecular oxygen, reduced flavin or flavoprotein as one donor, and incorporation of one atom of oxygen;heme binding;oxidation-reduction process	---NA---	Cytochrome P450 superfamily;Cytochrome P450	iron ion binding/oxidoreductase activity, acting on paired donors, with incorporation or reduction of molecular oxygen/oxidation-reduction process/heme binding;oxidoreductase activity, acting on paired donors, with incorporation or reduction of molecular oxygen/heme binding/iron ion binding/oxidation-reduction process;iron ion binding/oxidoreductase activity, acting on paired donors, with incorpo…	---NA---	---NA---	Cytochrome p450	Secondary metabolites biosynthesis, transport and catabolism ; Secondary metabolites biosynthesis, transport and catabolism	0.209633	4.06224	-3.85261
PGSC0003DMG400008085	uncharacterized membrane protein At1g06890-like	gi|565346256|ref|XP_006340182.1|PREDICTED: uncharacterized membrane protein At1g06890 [Solanum tuberosum]	Solanum tuberosum	membrane-IEA;integral component of membrane-IEA	transporter activity;transport;integral component of membrane;intracellular organelle;cytoplasmic part	---NA---	---NA---	---NA---	---NA---	---NA---	solute carrier family 35 member	Carbohydrate transport and metabolism ; Function unknown	5.09671	1.64302	3.4537
PGSC0003DMG400015523	chitinase 2-like	gi|565395427|ref|XP_006363340.1|PREDICTED: chitinase 2-like [Solanum tuberosum]	Solanum tuberosum	metabolic process-IEA;chitinase activity-IBA;chitin binding-IBA;chitin catabolic process-IBA;hydrolase activity, hydrolyzing O-glycosyl compounds-IEA;extracellular region-IBA;hydrolase activity, acting on glycosyl bonds-IEA;carbohydrate metabolic process-IEA;hydrolase activity-IEA	binding;extracellular region;gluconeogenesis;glycolytic process;pentose-phosphate shunt;carbohydrate transport;Entner-Doudoroff pathway through 6-phosphogluconate;hydrolase activity	Chitinase	2S globulin;Glycoside hydrolase family 18, catalytic domain;Glycoside hydrolase, chitinase active site;Glycoside hydrolase superfamily	carbohydrate metabolic process;hydrolase activity, hydrolyzing O-glycosyl compounds/carbohydrate metabolic process;	Amino sugar and nucleotide sugar metabolism	ec:3.2.1.55 - end alpha-L-arabinofuranosidase, ec:2.7.7.27 - adenylyltransferase, ec:5.1.3.2 - 4-epimerase, ec:5.1.3.6 - 4-epimerase, ec:5.4.2.8 - mannose phosphomutase, ec:2.4.1.43 - 4-alpha-galacturonosyltransferase, ec:5.1.3.12 - 5'-epimerase, ec:3.2.1.14 - ChiC	chitinase	Carbohydrate transport and metabolism	7.67353	5.27294	2.40059
PGSC0003DMG400015332	protein IQ-DOMAIN 1	gi|565386375|ref|XP_006358993.1|PREDICTED: protein IQ-DOMAIN 1 [Solanum tuberosum]	Solanum tuberosum	---NA---	---NA---	---NA---	---NA---	---NA---	---NA---	---NA---	---NA---	---NA---	4.24005	0.304214	3.93584
PGSC0003DMG400020681	early nodulin-93-like	gi|565398700|ref|XP_006364908.1|PREDICTED: early nodulin-93-like [Solanum tuberosum]	Solanum tuberosum	membrane-IEA;integral component of membrane-IEA	membrane	---NA---	---NA---	---NA---	---NA---	---NA---	---NA---	---NA---	4.57675	1.39997	3.17678
PGSC0003DMG400024330	peroxidase 27-like	gi|971558447|ref|XP_015166203.1|PREDICTED: peroxidase 27-like [Solanum tuberosum]	Solanum tuberosum	response to oxidative stress-IEA;peroxidase activity-IEA;oxidoreductase activity-IEA;metal ion binding-IEA;heme binding-IEA;oxidation-reduction process-IEA;cellular oxidant detoxification-IEA;extracellular region-IEA;hydrogen peroxide catabolic process-IEA	catalytic activity;binding;gluconeogenesis;glycolytic process;pentose-phosphate shunt;response to stress;carbohydrate transport;Entner-Doudoroff pathway through 6-phosphogluconate	---NA---	Plant peroxidase;Peroxidase, active site;Haem peroxidase, plant/fungal/bacterial;Haem peroxidase	response to oxidative stress/oxidation-reduction process/heme binding/peroxidase activity;oxidation-reduction process/peroxidase activity;response to oxidative stress/heme binding/oxidation-reduction process/peroxidase activity;response to oxidative stress/heme binding/peroxidase activity/oxidation-reduction process	---NA---	---NA---	peroxidase	Carbohydrate transport and metabolism	-3.2498	2.59757	-5.84737
PGSC0003DMG400014457	glucan endo-1,3-beta-glucosidase 12-like	gi|407947980|gb|AFU52645.1|beta-1,3-glucanase 10 [Solanum tuberosum]/gi|972780832|ref|NP_001305565.1|glucan endo-1,3-beta-glucosidase 12-like precursor [Solanum tuberosum]	Solanum tuberosum	polysaccharide binding-IBA;hydrolase activity-IEA;hydrolase activity, acting on glycosyl bonds-IEA;metabolic process-IEA;RNA phosphodiester bond hydrolysis-IEA;mRNA processing-IEA;ribonuclease activity-IEA;protein kinase activity-IEA;hydrolase activity, hydrolyzing O-glycosyl compounds-IEA;hydrolase activity, hydrolyzing O-glycosyl compounds-IBA;carbohydrate metabolic process-IEA;ATP binding-IEA;…	nucleotide binding;nuclease activity;plasma membrane;carbohydrate metabolic process;cellular protein modification process;kinase activity;carbohydrate binding	---NA---	X8 domain;Glycoside hydrolase family 17;Glycoside hydrolase superfamily	carbohydrate metabolic process/hydrolase activity, hydrolyzing O-glycosyl compounds;carbohydrate metabolic process/hydrolase activity, hydrolyzing O-glycosyl compounds;	---NA---	---NA---	X8 domain	Function unknown	8.68325	5.32353	3.35971
PGSC0003DMG400029325	L-ascorbate oxidase homolog	gi|460415574|ref|XP_004253133.1|PREDICTED: L-ascorbate oxidase homolog [Solanum lycopersicum]	Solanum lycopersicum	oxidoreductase activity-IEA;copper ion binding-IEA;membrane-IEA;oxidation-reduction process-IEA;plasmodesma-IEA;plasmodesma-IBA;plant-type cell wall-IEA;plant-type cell wall-IBA;oxidoreductase activity, oxidizing metal ions-IBA	copper ion binding;nitrogen compound metabolic process;membrane;periplasmic space;lignin catabolic process;apoplast;nitrite reductase (NO-forming) activity;hydroquinone:oxygen oxidoreductase activity;oxidation-reduction process	---NA---	Multicopper oxidase, type 2;Cupredoxin	oxidoreductase activity/copper ion binding/oxidation-reduction process;	---NA---	---NA---	Multicopper oxidase	Secondary metabolites biosynthesis, transport and catabolism ; Secondary metabolites biosynthesis, transport and catabolism	6.899	4.48354	2.41546
PGSC0003DMG400029400	xylem cysteine proteinase 1-like	gi|565351166|ref|XP_006342530.1|PREDICTED: xylem cysteine proteinase 1-like [Solanum tuberosum]	Solanum tuberosum	peptidase activity-IEA;proteolysis-IEA;cysteine-type peptidase activity-IEA;hydrolase activity-IEA	cysteine-type endopeptidase activity;vacuole;proteolysis;regulation of metabolic process;regulation of catalytic activity	---NA---	Cathepsin propeptide inhibitor domain (I29);Peptidase C1A, papain C-terminal;Peptidase C1A;Papain-like cysteine peptidase superfamily	cysteine-type peptidase activity/proteolysis;cysteine-type peptidase activity;	---NA---	---NA---	cathepsin	Posttranslational modification, protein turnover, chaperones ; Posttranslational modification, protein turnover, chaperones	6.15534	2.18638	3.96897

## Sheet: 1 week
ID	Sequence Description	Blast Top Hit Description (HSP)	Blast Top Hit Taxonomy Name	Mapping GO Term	Annotation GO Term	Enzyme Name	InterPro Name	InterPro GO Term	KEGG Pathway	KEGG Enzyme	NOG Descriptions	OG Descriptions	TR5	TR10	TR5-TR10
PGSC0003DMG400034963	Protein TAR1	gi|657371348|gb|KEH17348.1|hypothetical protein MTR_0021s0160 [Medicago truncatula]/gi|922327861|ref|XP_013443323.1|hypothetical protein MTR_0021s0160 [Medicago truncatula]	Medicago truncatula	---NA---	---NA---	---NA---	---NA---	---NA---	---NA---	---NA---	---NA---	---NA---	3.57004	5.7293	-2.15927
PGSC0003DMG400018930	transmembrane protein 45A-like	gi|565393617|ref|XP_006362468.1|PREDICTED: transmembrane protein 45B-like [Solanum tuberosum]	Solanum tuberosum	membrane-IEA;integral component of membrane-IEA	molecular_function;membrane	---NA---	Protein of unknown function DUF716 (TMEM45)	---NA------NA---;	---NA---	---NA---	transmembrane epididymal protein 1-like; Family of unknown function (DUF716)	Function unknown ; Function unknown	4.50434	1.69328	2.81107
PGSC0003DMG400013204	orf185 (mitochondrion)	gi|1191686472|gb|OTG38433.1|hypothetical protein HannXRQ_Chr01g0029671 [Helianthus annuus]	Helianthus annuus	mitochondrion-IEA	molecular_function;mitochondrion	---NA---	---NA---	---NA---	---NA---	---NA---	---NA---	Function unknown	3.70401	5.67248	-1.96847
PGSC0003DMG400022674	monothiol glutaredoxin-S2-like	gi|565351647|ref|XP_006342767.1|PREDICTED: monothiol glutaredoxin-S3 [Solanum tuberosum]	Solanum tuberosum	protein disulfide oxidoreductase activity-IEA;oxidoreductase activity-IEA;cell redox homeostasis-IEA;membrane-IEA;electron transfer activity-IEA;integral component of membrane-IEA;oxidation-reduction process-IEA;thioredoxin-disulfide reductase activity-IEA;electron transport chain-IEA;cellular oxidant detoxification-IEA;cell-IEA	nucleus;generation of precursor metabolites and energy;electron transfer activity;protein disulfide oxidoreductase activity;membrane;antioxidant activity;ion binding;cytoplasmic part;cell redox homeostasis;oxidation-reduction process	Thioredoxin-disulfide reductase	Glutaredoxin subgroup;Glutaredoxin;Glutaredoxin-like, plant II;Thioredoxin-like superfamily	protein disulfide oxidoreductase activity/electron transfer activity/cell redox homeostasis;protein disulfide oxidoreductase activity/electron transfer activity/cell redox homeostasis;	Selenocompound metabolism	ec:1.8.1.9 - reductase, ec:4.4.1.16 - lyase, ec:2.7.7.4 - adenylyltransferase	Glutaredoxin; GLutaRedoXin	Posttranslational modification, protein turnover, chaperones ; Posttranslational modification, protein turnover, chaperones	6.01993	4.23161	1.78833
PGSC0003DMG400006802	PREDICTED: uncharacterized protein LOC102591434	gi|565357234|ref|XP_006345450.1|PREDICTED: uncharacterized protein LOC102591434 [Solanum tuberosum]	Solanum tuberosum	---NA---	---NA---	---NA---	---NA---	---NA---	---NA---	---NA---	---NA---	---NA---	4.25035	1.31807	2.93228
PGSC0003DMG400000248	homeobox-leucine zipper protein ATHB-12-like	gi|565345345|ref|XP_006339757.1|PREDICTED: homeobox-leucine zipper protein ATHB-12 [Solanum tuberosum]	Solanum tuberosum	DNA binding-IEA;DNA-binding transcription factor activity-IEA;regulation of transcription, DNA-templated-IEA;sequence-specific DNA binding-IEA;nucleus-IEA	transcription regulatory region sequence-specific DNA binding;DNA-binding transcription factor activity;RNA polymerase III complex;RNA polymerase I complex;regulation of transcription, DNA-templated;RNA polymerase II general transcription initiation factor activity;RNA polymerase II, holoenzyme;obsolete transcription regulator activity;response to stimulus	---NA---	Helix-turn-helix motif;Homeobox domain;Leucine zipper, homeobox-associated;Homeobox, conserved site;Homeobox-like domain superfamily	DNA binding;DNA binding;regulation of transcription, DNA-templated/DNA-binding transcription factor activity/sequence-specific DNA binding;DNA binding;regulation of transcription, DNA-templated/sequence-specific DNA binding;DNA binding;DNA binding;DNA binding	---NA---	---NA---	homeobox-leucine zipper protein	Transcription ; Transcription	3.11768	0.360294	2.75739
PGSC0003DMG400002804	universal stress protein A-like protein isoform X2	gi|565355761|ref|XP_006344751.1|PREDICTED: universal stress protein A-like protein [Solanum tuberosum]	Solanum tuberosum	response to stress-IEA	molecular_function;response to stress	---NA---	Rossmann-like alpha/beta/alpha sandwich fold;UspA	response to stress;	---NA---	---NA---	universal stress protein	Function unknown	6.29485	7.68205	-1.38719
PGSC0003DMG400023759	fatty acyl-CoA reductase 3-like	gi|565365364|ref|XP_006349384.1|PREDICTED: fatty acyl-CoA reductase 3-like [Solanum tuberosum]	Solanum tuberosum	oxidoreductase activity-IEA;lipid metabolic process-IEA;alcohol-forming fatty acyl-CoA reductase activity-IEA;oxidation-reduction process-IEA;fatty-acyl-CoA reductase (alcohol-forming) activity-IEA	catalytic activity	---NA---	Fatty acyl-CoA reductase	fatty-acyl-CoA reductase (alcohol-forming) activity	---NA---	---NA---	---NA---	---NA---	1.93956	-2.17022	4.10978
PGSC0003DMG400025947	PREDICTED: uncharacterized protein LOC104234657	gi|698478859|ref|XP_009786559.1|PREDICTED: uncharacterized protein LOC104234657 [Nicotiana sylvestris]	Nicotiana sylvestris	membrane-IEA;integral component of membrane-IEA	---NA---	---NA---	---NA---	---NA---	---NA---	---NA---	---NA---	---NA---	7.01253	5.5279	1.48463
PGSC0003DMG400006735	chaperone protein dnaJ C76, chloroplastic-like	gi|565367406|ref|XP_006350359.1|PREDICTED: uncharacterized protein LOC102586830 [Solanum tuberosum]	Solanum tuberosum	chloroplast-IEA;membrane-IEA;integral component of membrane-IEA	iron ion binding;electron transfer activity;plastid;membrane;iron-sulfur cluster binding	---NA---	---NA---	---NA---;	---NA---	---NA---	Ferredoxin	Energy production and conversion	7.32171	5.82539	1.49632
PGSC0003DMG400019872	5'-adenylylsulfate reductase 3, chloroplastic-like	gi|565367664|ref|XP_006350478.1|PREDICTED: 5'-adenylylsulfate reductase 3, chloroplastic-like [Solanum tuberosum]	Solanum tuberosum	sulfate reduction-IEA;metabolic process-IEA;phosphoadenylyl-sulfate reductase (thioredoxin) activity-IBA;cytoplasm-IBA;catalytic activity-IEA;cell redox homeostasis-IEA;oxidoreductase activity, acting on a sulfur group of donors, disulfide as acceptor-IEA;oxidation-reduction process-IEA;cell-IEA	protein disulfide isomerase activity;phosphoadenylyl-sulfate reductase (thioredoxin) activity;sulfate adenylyltransferase (ATP) activity;ATP binding;protein folding;glycerol ether metabolic process;response to stress;electron transfer activity;methionine biosynthetic process;chloroplast;adenylyl-sulfate reductase activity;protein disulfide oxidoreductase activity;intramolecular oxidoreductase act…	Phosphoadenylyl-sulfate reductase (thioredoxin)	Phosphoadenosine phosphosulphate/adenosine 5'-phosphosulphate reductase;Thioredoxin-independent 5'-adenylylsulphate reductase;Rossmann-like alpha/beta/alpha sandwich fold;Phosphoadenosine phosphosulphate reductase;Thioredoxin-like superfamily	oxidation-reduction process/sulfate assimilation, phosphoadenylyl sulfate reduction by phosphoadenylyl-sulfate reductase (thioredoxin)/phosphoadenylyl-sulfate reductase (thioredoxin) activity;oxidation-reduction process/oxidoreductase activity, acting on a sulfur group of donors, disulfide as acceptor/sulfate reduction;metabolic process/catalytic activity;metabolic process/catalytic activity;	Sulfur metabolism	ec:1.8.4.8 - reductase (thioredoxin), ec:2.7.7.4 - adenylyltransferase	Protein disulfide isomerase; reductase; Reduction of activated sulfate into sulfite (By similarity)	Amino acid transport and metabolism ; Inorganic ion transport and metabolism ; Posttranslational modification, protein turnover, chaperones	6.99929	5.71106	1.28822
PGSC0003DMG400025478	peroxidase 25	gi|565388984|ref|XP_006360246.1|PREDICTED: peroxidase 25 [Solanum tuberosum]	Solanum tuberosum	response to oxidative stress-IEA;peroxidase activity-IEA;peroxidase activity-IBA;oxidoreductase activity-IEA;metal ion binding-IEA;heme binding-IEA;oxidation-reduction process-IEA;plant-type cell wall organization-IBA;cellular oxidant detoxification-IEA;plasmodesma-IBA;extracellular region-IEA;plant-type cell wall-IBA;hydrogen peroxide catabolic process-IEA	catalytic activity;binding;extracellular region;gluconeogenesis;glycolytic process;pentose-phosphate shunt;response to stress;carbohydrate transport;Entner-Doudoroff pathway through 6-phosphogluconate	Peroxidase	Plant peroxidase;Haem peroxidase, plant/fungal/bacterial;Haem peroxidase	heme binding/oxidation-reduction process/response to oxidative stress/peroxidase activity;response to oxidative stress/heme binding/peroxidase activity/oxidation-reduction process;response to oxidative stress/heme binding/peroxidase activity/oxidation-reduction process;response to oxidative stress/heme binding/peroxidase activity/oxidation-reduction process	Phenylpropanoid biosynthesis	ec:1.1.1.195 - dehydrogenase, ec:1.11.1.7 - lactoperoxidase, ec:4.3.1.24 - ammonia-lyase, ec:4.3.1.25 - ammonia-lyase, ec:2.4.1.128 - glucosyltransferase, ec:2.3.1.133 - O-hydroxycinnamoyltransferase, ec:3.2.1.21 - gentiobiase	peroxidase	Carbohydrate transport and metabolism	4.01171	6.36851	-2.3568
PGSC0003DMG400006956	carbonic anhydrase, chloroplastic-like	gi|565381595|ref|XP_006357151.1|PREDICTED: carbonic anhydrase, chloroplastic-like [Solanum tuberosum]	Solanum tuberosum	zinc ion binding-IEA;lyase activity-IEA;carbonate dehydratase activity-IEA;carbon utilization-IEA	carbonate dehydratase activity;metabolic process;zinc ion binding;carbon utilization	---NA---	Carbonic anhydrase superfamily	zinc ion binding/carbonate dehydratase activity;zinc ion binding/carbonate dehydratase activity	---NA---	---NA---	carbonic anhydrase	Inorganic ion transport and metabolism ; Inorganic ion transport and metabolism	6.65732	4.22019	2.43714
PGSC0003DMG400008299	Chlorophyll a-b binding protein 3C, chloroplastic	gi|971583300|ref|XP_015159978.1|PREDICTED: chlorophyll a-b binding protein 1C, chloroplastic-like [Solanum tuberosum]	Solanum tuberosum	chloroplast-IEA;metal ion binding-IEA;protein-chromophore linkage-IEA;membrane-IEA;pigment binding-IBA;integral component of membrane-IEA;photosynthesis-IEA;chlorophyll binding-IEA;chlorophyll binding-IBA;plastoglobule-IBA;thylakoid-IEA;chloroplast thylakoid membrane-IEA;chloroplast thylakoid membrane-IBA;photosynthesis, light harvesting-IEA;photosystem II-IEA;chloroplast envelope-IBA;photosystem…	structural constituent of ribosome;aminoacyl-tRNA ligase activity;generation of precursor metabolites and energy;translation;cellular protein modification process;translation factor activity, RNA binding;plastid;thylakoid;response to abiotic stimulus;large ribosomal subunit;small ribosomal subunit;photosynthesis;membrane;ribosome biogenesis;amino acid activation;translation factor activity, non-n…	---NA---	Chlorophyll a/b binding domain superfamily;Chlorophyll A-B binding protein;Chlorophyll A-B binding protein, plant	photosynthesis, light harvesting/membrane;	---NA---	---NA---	Chlorophyll A-B binding protein	Translation, ribosomal structure and biogenesis	6.99873	5.49274	1.50599
PGSC0003DMG400008300	Chlorophyll a-b binding protein 3C, chloroplastic	gi|971583302|ref|XP_015159979.1|PREDICTED: chlorophyll a-b binding protein 1B, chloroplastic-like [Solanum tuberosum]	Solanum tuberosum	chloroplast-IEA;metal ion binding-IEA;protein-chromophore linkage-IEA;membrane-IEA;pigment binding-IBA;integral component of membrane-IEA;photosynthesis-IEA;chlorophyll binding-IEA;chlorophyll binding-IBA;plastoglobule-IBA;chloroplast thylakoid membrane-IEA;chloroplast thylakoid membrane-IBA;thylakoid-IEA;photosynthesis, light harvesting-IEA;photosystem II-IEA;chloroplast envelope-IBA;photosystem…	structural constituent of ribosome;aminoacyl-tRNA ligase activity;generation of precursor metabolites and energy;translation;cellular protein modification process;translation factor activity, RNA binding;plastid;thylakoid;response to abiotic stimulus;large ribosomal subunit;small ribosomal subunit;photosynthesis;membrane;ribosome biogenesis;amino acid activation;translation factor activity, non-n…	---NA---	Chlorophyll a/b binding domain superfamily;Chlorophyll A-B binding protein;Chlorophyll A-B binding protein, plant	photosynthesis, light harvesting/membrane;	---NA---	---NA---	Chlorophyll A-B binding protein	Translation, ribosomal structure and biogenesis	7.04218	5.26811	1.77407
PGSC0003DMG400008301	chlorophyll a/b binding protein	gi|565405260|ref|XP_006368025.1|PREDICTED: chlorophyll a-b binding protein 1B, chloroplastic-like [Solanum tuberosum]	Solanum tuberosum	chloroplast-IEA;metal ion binding-IEA;protein-chromophore linkage-IEA;membrane-IEA;pigment binding-IBA;integral component of membrane-IEA;photosynthesis-IEA;chlorophyll binding-IEA;chlorophyll binding-IBA;plastoglobule-IBA;thylakoid-IEA;chloroplast thylakoid membrane-IEA;chloroplast thylakoid membrane-IBA;photosynthesis, light harvesting-IEA;photosystem II-IEA;chloroplast envelope-IBA;photosystem…	structural constituent of ribosome;aminoacyl-tRNA ligase activity;generation of precursor metabolites and energy;translation;cellular protein modification process;translation factor activity, RNA binding;plastid;thylakoid;response to abiotic stimulus;large ribosomal subunit;small ribosomal subunit;photosynthesis;membrane;ribosome biogenesis;amino acid activation;translation factor activity, non-n…	---NA---	Chlorophyll A-B binding protein;Chlorophyll a/b binding domain superfamily;Chlorophyll A-B binding protein, plan	membrane/photosynthesis, light harvesting;	---NA---	---NA---	Chlorophyll A-B binding protein	Translation, ribosomal structure and biogenesis	8.70902	6.88987	1.81914
PGSC0003DMG400028483	hypothetical protein A4A49_04389	gi|1102289909|gb|OIT36252.1|hypothetical protein A4A49_04389 [Nicotiana attenuata]	Nicotiana attenuata	---NA---	---NA---	---NA---	---NA---	---NA---;	---NA---	---NA---	---NA---	---NA---	0.698552	3.88867	-3.19012
PGSC0003DMG400016727	light-induced protein, chloroplastic	gi|22261807|sp|P80471.2|LIPC_SOLTURecName: Full=Light-induced protein, chloroplastic AltName: Full=Drought-induced stress protein CDSP-34 Flags: Precursor/gi|568215513|ref|NP_001275061.1|light-induced protein, chloroplastic [Solanum tuberosum]/gi|2598049|emb|CAA75558.1|chloroplast drought-induced stress protein, 34 kD) [Solanum tuberosum]	Solanum tuberosum	chloroplast-IEA;cellular response to light stimulus-IEP;oxidoreductase activity-IEA;2-alkenal reductase [NAD(P)] activity-IEA;membrane-IEA;response to water deprivation-IEP;chloroplast thylakoid membrane-IEA;chloroplast thylakoid membrane-ISS;chloroplast thylakoid membrane-IDA;thylakoid-IEA;oxidation-reduction process-IEA;molecular_function-ND;plastid-IEA	catalytic activity;response to stress;metabolic process;plastid;thylakoid;response to abiotic stimulus;cellular process;membrane	2-alkenal reductase (NAD(P)(+))	Plastid lipid-associated protein/fibrillin conserved domain	---NA---	---NA---	---NA---	negative regulation of photosynthesis, light reaction	Function unknown	7.06196	5.38095	1.681
PGSC0003DMG400001529	acidic endochitinase Q	gi|565347610|ref|XP_006340817.1|PREDICTED: acidic 27 kDa endochitinase [Solanum tuberosum]	Solanum tuberosum	GTP binding-IEA;chitinase activity-IEA;endoplasmic reticulum membrane-IBA;response to biotic stimulus-IEA;extracellular space-IEA;polysaccharide catabolic process-IEA;GTPase activity-IEA;hydrolase activity-IEA;hydrolase activity, acting on glycosyl bonds-IEA;cell wall macromolecule catabolic process-IEA;metabolic process-IEA;chitin catabolic process-IEA;Golgi membrane-IBA;extracellular region-IEA…	polysaccharide catabolic process;chitinase activity;extracellular space;cell wall;vacuole;plasma membrane;chitin catabolic process;chitin binding;defense response, incompatible interaction;ethylene-activated signaling pathway;response to inorganic substance;cell wall macromolecule catabolic process;viral capsid;carbohydrate binding;defense response to bacterium;system development;defense response…	Chitinase	Glycoside hydrolase, family 19, catalytic;Lysozyme-like domain superfamily	chitinase activity/cell wall macromolecule catabolic process/chitin catabolic process;	Amino sugar and nucleotide sugar metabolism	ec:3.2.1.55 - end alpha-L-arabinofuranosidase, ec:2.7.7.27 - adenylyltransferase, ec:5.1.3.2 - 4-epimerase, ec:5.1.3.6 - 4-epimerase, ec:5.4.2.8 - mannose phosphomutase, ec:2.4.1.43 - 4-alpha-galacturonosyltransferase, ec:5.1.3.12 - 5'-epimerase, ec:3.2.1.14 - ChiC	chitinase	Carbohydrate transport and metabolism ; Signal transduction mechanisms	6.20394	4.6457	1.55825
PGSC0003DMG400003626	lactoylglutathione lyase-like	gi|565347372|ref|XP_006340705.1|PREDICTED: lactoylglutathione lyase-like [Solanum tuberosum]	Solanum tuberosum	metal ion binding-IEA;lyase activity-IEA;lactoylglutathione lyase activity-IEA	catalytic activity;binding	Lactoylglutathione lyase	Glyoxalase/Bleomycin resistance protein/Dihydroxybiphenyl dioxygenase	---NA---	Pyruvate metabolism	ec:6.4.1.2 - carboxylase, ec:4.1.1.31 - carboxylase, ec:4.1.1.32 - carboxykinase (GTP), ec:4.4.1.5 - lyase, ec:2.3.3.9 - synthase, ec:1.1.1.27 - dehydrogenase	Glyoxalase Bleomycin resistance protein (Dioxygenase	Function unknown	4.73231	2.59059	2.14172
PGSC0003DMG400024972	PREDICTED: uncharacterized protein LOC102595705	gi|565345480|ref|XP_006339824.1|PREDICTED: uncharacterized protein LOC102595705 [Solanum tuberosum]	Solanum tuberosum	response to iron ion starvation-IEA;membrane-IEA;integral component of membrane-IEA	molecular_function;response to stress;response to extracellular stimulus;membrane	---NA---	CGLD27-like	---NA---	---NA---	---NA---	Protein of unknown function (DUF1230)	Function unknown	7.64869	5.82036	1.82833
PGSC0003DMG400010050	proline dehydrogenase 2, mitochondrial-like	gi|565342297|ref|XP_006338295.1|PREDICTED: proline dehydrogenase 2, mitochondrial-like [Solanum tuberosum]	Solanum tuberosum	proline dehydrogenase activity-IEA;proline dehydrogenase activity-IBA;proline catabolic process to glutamate-IBA;FAD binding-IBA;oxidoreductase activity-IEA;proline metabolic process-IEA;mitochondrion-IBA;oxidation-reduction process-IEA;proline catabolic process-IEA	DNA-binding transcription factor activity;1-pyrroline-5-carboxylate dehydrogenase activity;proline dehydrogenase activity;calcium ion binding;mitochondrial inner membrane;regulation of transcription, DNA-templated;glutamate biosynthetic process;proline biosynthetic process;proline catabolic process to glutamate;oxidoreductase activity, acting on the aldehyde or oxo group of donors, NAD or NADP as…	Acting on the CH-NH group of donors	Proline dehydrogenase domain;Proline oxidase family;FAD-linked oxidoreductase-like	proline catabolic process/proline dehydrogenase activity;	---NA---	---NA---	Proline dehydrogenase	Amino acid transport and metabolism ; Amino acid transport and metabolism	4.64851	6.58392	-1.93541
PGSC0003DMG400013414	chlorophyll a-b binding protein 40, chloroplastic-like	gi|971565891|ref|XP_006356078.2|PREDICTED: chlorophyll a-b binding protein 3C, chloroplastic-like [Solanum tuberosum]	Solanum tuberosum	chloroplast-IEA;metal ion binding-IEA;membrane-IEA;protein-chromophore linkage-IEA;pigment binding-IBA;integral component of membrane-IEA;photosynthesis-IEA;chlorophyll binding-IEA;chlorophyll binding-IBA;plastoglobule-IBA;thylakoid-IEA;chloroplast thylakoid membrane-IEA;chloroplast thylakoid membrane-IBA;chloroplast envelope-IBA;photosystem II-IEA;photosynthesis, light harvesting-IEA;photosystem…	structural constituent of ribosome;aminoacyl-tRNA ligase activity;generation of precursor metabolites and energy;translation;cellular protein modification process;translation factor activity, RNA binding;plastid;thylakoid;response to abiotic stimulus;large ribosomal subunit;small ribosomal subunit;photosynthesis;membrane;ribosome biogenesis;amino acid activation;translation factor activity, non-n…	---NA---	Chlorophyll a/b binding domain superfamily;Chlorophyll A-B binding protein;Chlorophyll A-B binding protein, plant	membrane/photosynthesis, light harvesting;	---NA---	---NA---	Chlorophyll A-B binding protein	Translation, ribosomal structure and biogenesis	5.93551	4.28556	1.64994
PGSC0003DMG400013415	chlorophyll a-b binding protein 40, chloroplastic	gi|565379323|ref|XP_006356077.1|PREDICTED: chlorophyll a-b binding protein 3C, chloroplastic [Solanum tuberosum]	Solanum tuberosum	chloroplast-IEA;metal ion binding-IEA;membrane-IEA;protein-chromophore linkage-IEA;pigment binding-IBA;integral component of membrane-IEA;photosynthesis-IEA;chlorophyll binding-IEA;chlorophyll binding-IBA;plastoglobule-IBA;thylakoid-IEA;chloroplast thylakoid membrane-IEA;chloroplast thylakoid membrane-IBA;photosynthesis, light harvesting-IEA;chloroplast envelope-IBA;photosystem II-IEA;photosystem…	structural constituent of ribosome;aminoacyl-tRNA ligase activity;generation of precursor metabolites and energy;translation;cellular protein modification process;translation factor activity, RNA binding;plastid;thylakoid;response to abiotic stimulus;large ribosomal subunit;small ribosomal subunit;photosynthesis;membrane;ribosome biogenesis;amino acid activation;translation factor activity, non-n…	---NA---	Chlorophyll a/b binding domain superfamily;Chlorophyll A-B binding protein;Chlorophyll A-B binding protein, plant	membrane/photosynthesis, light harvesting;	---NA---	---NA---	Chlorophyll A-B binding protein	Translation, ribosomal structure and biogenesis	6.79818	5.08507	1.71311
PGSC0003DMG400013416	chlorophyll a-b binding protein 50, chloroplastic	gi|565379319|ref|XP_006356075.1|PREDICTED: chlorophyll a-b binding protein 3C, chloroplastic-like [Solanum tuberosum]	Solanum tuberosum	chloroplast-IEA;metal ion binding-IEA;protein-chromophore linkage-IEA;membrane-IEA;pigment binding-IBA;integral component of membrane-IEA;photosynthesis-IEA;chlorophyll binding-IEA;chlorophyll binding-IBA;plastoglobule-IBA;chloroplast thylakoid membrane-IEA;chloroplast thylakoid membrane-IBA;thylakoid-IEA;chloroplast envelope-IBA;photosystem II-IEA;photosynthesis, light harvesting-IEA;photosystem…	structural constituent of ribosome;aminoacyl-tRNA ligase activity;generation of precursor metabolites and energy;translation;cellular protein modification process;translation factor activity, RNA binding;plastid;thylakoid;response to abiotic stimulus;large ribosomal subunit;small ribosomal subunit;photosynthesis;membrane;ribosome biogenesis;amino acid activation;translation factor activity, non-n…	---NA---	Chlorophyll A-B binding protein;Chlorophyll a/b binding domain superfamily;Chlorophyll A-B binding protein, plant	membrane/photosynthesis, light harvesting;	---NA---	---NA---	Chlorophyll A-B binding protein	Translation, ribosomal structure and biogenesis	6.85659	5.27824	1.57835
PGSC0003DMG401019042	cytochrome P450 like_TBP	gi|947068945|gb|KRH17836.1|hypothetical protein GLYMA_13G020100 [Glycine max]	Glycine max	oxidoreductase activity-IEA;aromatase activity-IEA;oxidation-reduction process-IEA	catalytic activity;metabolic process	Unspecific monooxygenase;Acting on paired donors, with incorporation or reduction of molecular oxygen. The oxygen incorporated need not be derived from O(2)	---NA---	---NA---	Metabolism of xenobiotics by cytochrome P450, Steroid hormone biosynthesis, Drug metabolism - cytochrome P450, Retinol metabolism, Fatty acid degradation, Tryptophan metabolism, Arachidonic acid metabolism, Caffeine metabolism, Linoleic acid metabolism, Aminobenzoate degradation	ec:1.1.1.1 - dehydrogenase, ec:1.14.14.1 - monooxygenase, ec:2.5.1.18 - transferase, ec:2.4.1.17 - 1-naphthol glucuronyltransferase, ec:2.1.1.6 - O-methyltransferase, ec:1.14.14.1 - monooxygenase, ec:2.4.1.17 - 1-naphthol glucuronyltransferase, ec:1.1.1.1 - dehydrogenase, ec:1.14.14.1 - monooxygenase, ec:1.14.13.8 - monooxygenase, ec:2.5.1.18 - transferase, ec:2.4.1.17 - 1-naphthol glucuronyltran…	---NA---	---NA---	6.16591	7.74831	-1.5824
PGSC0003DMG400020608	probable WRKY transcription factor 70	gi|565380154|ref|XP_006356477.1|PREDICTED: probable WRKY transcription factor 70 [Solanum tuberosum]	Solanum tuberosum	DNA binding-IEA;DNA-binding transcription factor activity-IEA;transcription, DNA-templated-IEA;regulation of transcription, DNA-templated-IEA;sequence-specific DNA binding-IEA;nucleus-IEA	DNA binding;DNA-binding transcription factor activity;RNA polymerase III complex;RNA polymerase I complex;transcription, DNA-templated;RNA polymerase II general transcription initiation factor activity;RNA polymerase II, holoenzyme;obsolete transcription regulator activity	---NA---	---NA---	---NA---	---NA---	---NA---	Transcription factor	Transcription	5.19719	1.91724	3.27995
PGSC0003DMG400008345	alpha-glucosidase YihQ-like	gi|565384534|ref|XP_006358190.1|PREDICTED: alpha-glucosidase YihQ-like [Solanum tuberosum]	Solanum tuberosum	metabolic process-IEA;alpha-1,4-glucosidase activity-IEA;maltose metabolic process-IEA;catalytic activity-IEA;alpha-glucosidase activity-IEA;maltose alpha-glucosidase activity-IEA;carbohydrate binding-IEA;hydrolase activity, hydrolyzing O-glycosyl compounds-IEA;hydrolase activity-IEA;hydrolase activity, acting on glycosyl bonds-IEA;carbohydrate metabolic process-IEA	alpha-1,4-glucosidase activity;carbohydrate metabolic process;cellular process;carbohydrate binding;maltose alpha-glucosidase activity;intracellular membrane-bounded organelle;cytoplasmic part	Alpha-glucosidase	Glycoside hydrolase family 31;Glycoside hydrolase superfamily	carbohydrate metabolic process/hydrolase activity, hydrolyzing O-glycosyl compounds;	Galactose metabolism, Starch and sucrose metabolism	ec:2.4.1.123 - 3-alpha-galactosyltransferase, ec:5.1.3.2 - 4-epimerase, ec:3.2.1.20 - maltase, ec:3.2.1.26 - invertase, ec:3.2.1.23 - lactase (ambiguous), ec:3.2.1.4 - endo-1,4-beta-D-glucanase, ec:3.2.1.2 - saccharogen amylase, ec:2.7.7.27 - adenylyltransferase, ec:3.1.3.12 - trehalose 6-phosphatase, ec:3.2.1.20 - maltase, ec:3.2.1.21 - gentiobiase, ec:3.2.1.26 - invertase, ec:3.2.1.39 - endo-1,…	Glucosidase, alpha; hydrolase, family 31	Carbohydrate transport and metabolism ; Carbohydrate transport and metabolism	4.34066	2.07771	2.26295
PGSC0003DMG400010136	cysteine protease inhibitor 8-like	gi|565374765|ref|XP_006353921.1|PREDICTED: cysteine protease inhibitor 9-like [Solanum tuberosum]	Solanum tuberosum	endopeptidase inhibitor activity-IEA;peptidase activity-IEA;proteolysis-IEA;membrane-IEA;integral component of membrane-IEA;negative regulation of endopeptidase activity-IEA	cellular process;protein metabolic process;enzyme regulator activity	---NA---	Proteinase inhibitor I3, Kunitz legume;Kunitz inhibitor STI-like superfamily	endopeptidase inhibitor activity;endopeptidase inhibitor activity;endopeptidase inhibitor activity;endopeptidase inhibitor activity;endopeptidase inhibitor activity;endopeptidase inhibitor activity;	---NA---	---NA---	---NA---	---NA---	6.90564	2.98178	3.92386
PGSC0003DMG400010137	Kunitz-type inhibitor C	gi|565374767|ref|XP_006353922.1|PREDICTED: cysteine protease inhibitor 1-like [Solanum tuberosum]	Solanum tuberosum	endopeptidase inhibitor activity-IEA;peptidase activity-IEA;cysteine-type endopeptidase inhibitor activity-IEA;proteolysis-IEA;vacuole-IEA;negative regulation of endopeptidase activity-IEA;peptidase inhibitor activity-IEA;negative regulation of peptidase activity-IEA	vacuole;cellular process;hydrolase activity;protein metabolic process;enzyme regulator activity	---NA---	Proteinase inhibitor I3, Kunitz legume;Kunitz inhibitor STI-like superfamily	endopeptidase inhibitor activity;endopeptidase inhibitor activity;endopeptidase inhibitor activity;endopeptidase inhibitor activity;endopeptidase inhibitor activity;	---NA---	---NA---	---NA---	---NA---	6.11308	4.32519	1.78789
PGSC0003DMG400010144	cysteine protease inhibitor 8-like	gi|971561691|ref|XP_015167015.1|PREDICTED: miraculin-like [Solanum tuberosum]	Solanum tuberosum	endopeptidase inhibitor activity-IEA;peptidase activity-IEA;proteolysis-IEA;negative regulation of endopeptidase activity-IEA	cellular process;protein metabolic process;enzyme regulator activity	---NA---	Proteinase inhibitor I3, Kunitz legume;Kunitz inhibitor STI-like superfamily	endopeptidase inhibitor activity;endopeptidase inhibitor activity;endopeptidase inhibitor activity;endopeptidase inhibitor activity;endopeptidase inhibitor activity;	---NA---	---NA---	---NA---	---NA---	3.45506	-0.639706	4.09476
PGSC0003DMG400019855	putative mitochondrial protein	gi|1270960629|gb|PHT25004.1|hypothetical protein CQW23_35343 [Capsicum baccatum]	Capsicum baccatum	biological_process-ND;mitochondrion-IEA;membrane-IEA;integral component of membrane-IEA;molecular_function-ND	molecular_function;mitochondrion;membrane	---NA---	---NA---	---NA---	---NA---	---NA---	---NA---	Function unknown	7.88418	10.1183	-2.23415
PGSC0003DMG400000546	protein RESPONSE TO LOW SULFUR 3-like	gi|565361603|ref|XP_006347545.1|PREDICTED: ribonuclease Y-like [Solanum tuberosum]	Solanum tuberosum	cellular response to stress-IEA	molecular_function;response to stress;cellular process	---NA---	Protein RESPONSE TO LOW SULFUR	cellular response to stress;	---NA---	---NA---	---NA---	Function unknown	5.67166	3.9196	1.75206
PGSC0003DMG400009120	probable plastid-lipid-associated protein 14, chloroplastic	gi|565367835|ref|XP_006350560.1|PREDICTED: probable plastid-lipid-associated protein 14, chloroplastic [Solanum tuberosum]	Solanum tuberosum	cyclin-dependent protein serine/threonine kinase activity-IBA;regulation of mitotic cell cycle-IBA;regulation of gene expression-IBA;protein kinase activity-IEA;ATP binding-IEA;nucleus-IBA;protein phosphorylation-IEA;protein phosphorylation-IBA	cyclin-dependent protein kinase holoenzyme complex;cyclin-dependent protein serine/threonine kinase activity;obsolete signal transducer activity;ATP binding;nucleus;protein phosphorylation;signal transduction;cellular component organization;cell cycle process;purine ribonucleoside binding;cytoplasmic part;positive regulation of cellular process;system development;cell division;regulation of cell …	Transferring phosphorus-containing groups;Cyclin-dependent kinase	---NA---	---NA---	---NA---	---NA---	Cyclin-Dependent Kinase	Cell cycle control, cell division, chromosome partitioning ; Signal transduction mechanisms	8.94086	6.02508	2.91578
PGSC0003DMG400009112	probable protein phosphatase 2C 51	gi|565367851|ref|XP_006350568.1|PREDICTED: probable protein phosphatase 2C 51 [Solanum tuberosum]	Solanum tuberosum	protein serine/threonine phosphatase activity-IEA;catalytic activity-IEA;metal ion binding-IEA;protein dephosphorylation-IEA;cation binding-IEA;hydrolase activity-IEA;phosphoprotein phosphatase activity-IEA	protein serine/threonine phosphatase activity;protein dephosphorylation;intracellular part;metal ion binding;regulation of cellular process;response to stimulus	Protein-serine/threonine phosphatase;4-nitrophenylphosphatase	PPM-type phosphatase domain;PPM-type phosphatase domain superfamily;Protein phosphatase 2C family;PPM-type phosphatase, divalent cation binding	catalytic activity;catalytic activity;protein dephosphorylation/protein serine/threonine phosphatase activity;cation binding;catalytic activity;catalytic activity;	Th1 and Th2 cell differentiation, T cell receptor signaling pathway, Aminobenzoate degradation	ec:3.1.3.16 - phosphatase, ec:3.1.3.16 - phosphatase, ec:1.14.14.1 - monooxygenase, ec:3.1.3.41 - nitrophenyl phosphatase	PHOsphatase; Phosphatase	Signal transduction mechanisms ; Signal transduction mechanisms	5.67305	2.53637	3.13668
PGSC0003DMG400009513	Kunitz-type protease inhibitor precursor	gi|565394033|ref|XP_006362668.1|PREDICTED: aspartic protease inhibitor 3 [Solanum tuberosum]	Solanum tuberosum	endopeptidase inhibitor activity-IEA;aspartic-type endopeptidase inhibitor activity-IEA;serine-type endopeptidase inhibitor activity-IEA;peptidase activity-IEA;proteolysis-IEA;vacuole-IEA;peptidase inhibitor activity-IEA;negative regulation of endopeptidase activity-IEA;negative regulation of peptidase activity-IEA	vacuole;cellular process;hydrolase activity;protein metabolic process;enzyme regulator activity	---NA---	Proteinase inhibitor I3, Kunitz legume;Kunitz inhibitor STI-like superfamily	endopeptidase inhibitor activity;endopeptidase inhibitor activity;endopeptidase inhibitor activity;endopeptidase inhibitor activity;endopeptidase inhibitor activity;endopeptidase inhibitor activity;	---NA---	---NA---	---NA---	---NA---	10.4776	7.98516	2.49249
PGSC0003DMG400015196	PREDICTED: uncharacterized protein LOC102590433	gi|565369732|ref|XP_006351488.1|PREDICTED: uncharacterized protein LOC102590433 [Solanum tuberosum]	Solanum tuberosum	membrane-IEA;integral component of membrane-IEA	membrane	---NA---	---NA---	---NA---	---NA---	---NA---	---NA---	---NA---	2.75745	-0.295752	3.0532
PGSC0003DMG400014200	flotillin-like protein 3	gi|565348779|ref|XP_006341380.1|PREDICTED: flotillin-like protein 3 [Solanum tuberosum]	Solanum tuberosum	---NA---	---NA---	---NA---	Band 7 domain;Flotillin family;Band 7/SPFH domain superfamily	---NA---	---NA---	---NA---	---NA---	---NA---	5.0161	3.19901	1.81709
PGSC0003DMG400005762	protein NIM1-INTERACTING 2-like	gi|565349268|ref|XP_006341617.1|PREDICTED: protein NIM1-INTERACTING 2 [Solanum tuberosum]	Solanum tuberosum	regulation of systemic acquired resistance-IEA	response to stress;response to external stimulus;response to biotic stimulus	---NA---	Protein NIM1-INTERACTING 2	regulation of systemic acquired resistance;	---NA---	---NA---	---NA---	---NA---	4.7283	1.90778	2.82052
PGSC0003DMG400007460	kirola-like	gi|565401132|ref|XP_006366069.1|PREDICTED: kirola-like [Solanum tuberosum]	Solanum tuberosum	response to biotic stimulus-IEA;defense response-IEA	response to stress;response to biotic stimulus	---NA---	Bet v I/Major latex protein;START-like domain superfamily	defense response/response to biotic stimulus;	---NA---	---NA---	---NA---	---NA---	3.92562	0.441214	3.48441
PGSC0003DMG400007265	tuberculostearic acid methyltransferase UfaA1-like	gi|1026039957|ref|XP_016566036.1|PREDICTED: uncharacterized protein LOC107864229 [Capsicum annuum]	Capsicum annuum	oxidoreductase activity-IEA;oxidation-reduction process-IEA;lipid biosynthetic process-IEA	---NA---	---NA---	---NA---	---NA---	---NA---	---NA---	---NA---	---NA---	2.70401	-1.53279	4.2368
PGSC0003DMG401031196	probable WRKY transcription factor 51	gi|971586751|ref|XP_015160882.1|PREDICTED: probable WRKY transcription factor 51 isoform X1 [Solanum tuberosum]	Solanum tuberosum	DNA binding-IEA;DNA-binding transcription factor activity-IEA;transcription, DNA-templated-IEA;regulation of transcription, DNA-templated-IEA;sequence-specific DNA binding-IEA;nucleus-IEA	DNA binding;DNA-binding transcription factor activity;RNA polymerase III complex;RNA polymerase I complex;transcription, DNA-templated;RNA polymerase II general transcription initiation factor activity;RNA polymerase II, holoenzyme;obsolete transcription regulator activity	---NA---	---NA---	---NA---	---NA---	---NA---	WRKY transcription factor	Transcription	1.5368	-5.34015	6.87695
PGSC0003DMG400005273	peroxidase 3-like	gi|565381111|ref|XP_006356924.1|PREDICTED: peroxidase 3-like [Solanum tuberosum]	Solanum tuberosum	response to oxidative stress-IEA;peroxidase activity-IEA;peroxidase activity-IBA;metal ion binding-IEA;oxidoreductase activity-IEA;heme binding-IEA;oxidation-reduction process-IEA;cellular oxidant detoxification-IEA;plant-type cell wall organization-IBA;plasmodesma-IBA;extracellular region-IEA;plant-type cell wall-IBA;hydrogen peroxide catabolic process-IEA	catalytic activity;binding;extracellular region;gluconeogenesis;glycolytic process;pentose-phosphate shunt;response to stress;carbohydrate transport;Entner-Doudoroff pathway through 6-phosphogluconate	Peroxidase	Plant peroxidase;Haem peroxidase, plant/fungal/bacterial;Haem peroxidase	peroxidase activity/oxidation-reduction process/heme binding/response to oxidative stress;heme binding/oxidation-reduction process/peroxidase activity/response to oxidative stress;heme binding/oxidation-reduction process/peroxidase activity/response to oxidative stress;oxidation-reduction process/heme binding/peroxidase activity/response to oxidative stress	Phenylpropanoid biosynthesis	ec:1.1.1.195 - dehydrogenase, ec:1.11.1.7 - lactoperoxidase, ec:4.3.1.24 - ammonia-lyase, ec:4.3.1.25 - ammonia-lyase, ec:2.4.1.128 - glucosyltransferase, ec:2.3.1.133 - O-hydroxycinnamoyltransferase, ec:3.2.1.21 - gentiobiase	peroxidase	Carbohydrate transport and metabolism	6.31638	7.74781	-1.43143
PGSC0003DMG400005335	putative late blight resistance protein homolog R1A-3	gi|971583893|ref|XP_015160128.1|PREDICTED: putative late blight resistance protein homolog R1A-3 isoform X3 [Solanum tuberosum]	Solanum tuberosum	ADP binding-IEA	protein serine/threonine kinase activity;ATP binding;protein phosphorylation;defense response;signal transduction;integral component of membrane;nucleoside-triphosphatase activity;purine ribonucleoside binding;ADP binding;cell part	---NA---	Leucine-rich repeat domain superfamily	---NA---	---NA---	---NA---	resistance protein; leucine Rich Repeat	Signal transduction mechanisms ; Function unknown	6.85536	4.43299	2.42237
PGSC0003DMG400014702	protein SULFUR DEFICIENCY-INDUCED 1-like	gi|565397948|ref|XP_006364543.1|PREDICTED: protein SULFUR DEFICIENCY-INDUCED 1-like [Solanum tuberosum]	Solanum tuberosum	---NA---	protein binding	---NA---	Tetratricopeptide-like helical domain superfamily	protein binding;protein binding	---NA---	---NA---	---NA---	---NA---	6.47434	4.57573	1.8986
PGSC0003DMG400004158	vacuolar cation/proton exchanger 3-like	gi|565354434|ref|XP_006344115.1|PREDICTED: vacuolar cation/proton exchanger 3-like [Solanum tuberosum]	Solanum tuberosum	calcium:proton antiporter activity-IEA;transmembrane transport-IEA;cation transport-IEA;plant-type vacuole membrane-IBA;membrane-IEA;calcium ion transport-IEA;integral component of membrane-IEA;cation transmembrane transporter activity-IEA;calcium ion transmembrane transport-IEA	vacuolar membrane;cellular process;calcium:proton antiporter activity;integral component of membrane;calcium ion transmembrane transport;divalent inorganic cation transmembrane transporter activity;proton transmembrane transport	---NA---	---NA---	---NA---	---NA---	---NA---	exchanger; Calcium Proton	Inorganic ion transport and metabolism ; Inorganic ion transport and metabolism	4.57153	1.62564	2.94589
PGSC0003DMG400020822	non-specific lipid-transfer protein 1-like	gi|1102150499|gb|OIT06775.1|non-specific lipid-transfer protein [Nicotiana attenuata]	Nicotiana attenuata	lipid transport-IEA;lipid transport-IBA;membrane-IBA;lipid binding-IEA	transport;lipid binding;membrane	---NA---	Plant lipid transfer protein/Par allergen;Bifunctional inhibitor/plant lipid transfer protein/seed storage helical domain;Bifunctional inhibitor/plant lipid transfer protein/seed storage helical domain superfamily	lipid binding/lipid transport;	---NA---	---NA---	Plant non-specific lipid-transfer proteins transfer phospholipids as well as galactolipids across membranes. May play a role in wax or cutin deposition in the cell walls of expanding epidermal cells and certain secretory tissues (By similarity)	Intracellular trafficking, secretion, and vesicular transport	1.48705	-5.49215	6.9792
PGSC0003DMG400002108	glycine-rich cell wall structural protein 1.8-like	gi|1271079025|gb|PHT78978.1|hypothetical protein T459_17030 [Capsicum annuum]	Capsicum annuum	membrane-IEA;integral component of membrane-IEA	membrane	---NA---	---NA---	---NA---;	---NA---	---NA---	---NA---	---NA---	3.86117	5.92605	-2.06488
PGSC0003DMG400027047	CASP-like protein 4D1	gi|565361241|ref|XP_006347365.1|PREDICTED: CASP-like protein 4D1 [Solanum tuberosum]	Solanum tuberosum	membrane-IEA;integral component of membrane-IEA;plasma membrane-IEA	molecular_function;plasma membrane	---NA---	Casparian strip membrane protein domain	---NA---;	---NA---	---NA---	CASP-like protein; Domain of unknown function (DUF588)	Function unknown ; Function unknown	7.22021	4.93946	2.28075
PGSC0003DMG400027031	late embryogenesis abundant protein At5g17165-like isoform X1	gi|565361164|ref|XP_006347328.1|PREDICTED: uncharacterized protein LOC102581634 [Solanum tuberosum]	Solanum tuberosum	---NA---	---NA---	---NA---	Late embryogenesis abundant protein At5g17165-like	---NA---	---NA---	---NA---	---NA---	---NA---	4.02048	1.41474	2.60574
PGSC0003DMG400027019	BURP domain-containing protein 16-like	gi|971550513|ref|XP_015164251.1|PREDICTED: BURP domain-containing protein 16-like isoform X1 [Solanum tuberosum]	Solanum tuberosum	---NA---	---NA---	---NA---	BURP domain	---NA---;	---NA---	---NA---	---NA---	---NA---	4.30521	6.26116	-1.95595
PGSC0003DMG400026899	putative cystatin	gi|585033|sp|P37842.1|CYTM_SOLTURecName: Full=Multicystatin Short=MC/gi|415591|gb|AAA16120.1|multicystatin [Solanum tuberosum]	Solanum tuberosum	peptidase activity-IEA;cysteine-type endopeptidase inhibitor activity-IEA;proteolysis-IEA;peptidase inhibitor activity-IEA;negative regulation of endopeptidase activity-IEA;negative regulation of peptidase activity-IEA	enzyme regulator activity	---NA---	Cystatin domain;Cystatin	cysteine-type endopeptidase inhibitor activity;cysteine-type endopeptidase inhibitor activity;cysteine-type endopeptidase inhibitor activity;cysteine-type endopeptidase inhibitor activity;cysteine-type endopeptidase inhibitor activity;	---NA---	---NA---	Cysteine proteinase inhibitor	Function unknown	6.67236	2.20675	4.46561
PGSC0003DMG400005921	putative cystatin	gi|585033|sp|P37842.1|CYTM_SOLTURecName: Full=Multicystatin Short=MC/gi|415591|gb|AAA16120.1|multicystatin [Solanum tuberosum]	Solanum tuberosum	peptidase activity-IEA;cysteine-type endopeptidase inhibitor activity-IEA;proteolysis-IEA;peptidase inhibitor activity-IEA;negative regulation of endopeptidase activity-IEA;negative regulation of peptidase activity-IEA	enzyme regulator activity	---NA---	Cystatin	cysteine-type endopeptidase inhibitor activity;	---NA---	---NA---	Cysteine proteinase inhibitor	Function unknown	2.63715	-1.63971	4.27686
PGSC0003DMG400005950	putative cystatin	gi|723754485|ref|XP_004253396.2|PREDICTED: multicystatin, partial [Solanum lycopersicum]	Solanum lycopersicum	peptidase activity-IEA;cysteine-type endopeptidase inhibitor activity-IEA;proteolysis-IEA;peptidase inhibitor activity-IEA;negative regulation of endopeptidase activity-IEA;negative regulation of peptidase activity-IEA	cellular process;protein metabolic process;enzyme regulator activity	---NA---	Cystatin domain;Cystatin	cysteine-type endopeptidase inhibitor activity;cysteine-type endopeptidase inhibitor activity;cysteine-type endopeptidase inhibitor activity;cysteine-type endopeptidase inhibitor activity;cysteine-type endopeptidase inhibitor activity;	---NA---	---NA---	Cysteine proteinase inhibitor	Function unknown	6.80422	3.24857	3.55565
PGSC0003DMG400030332	probable protein phosphatase 2C 24	gi|565368309|ref|XP_006350789.1|PREDICTED: probable protein phosphatase 2C 24 [Solanum tuberosum]	Solanum tuberosum	protein serine/threonine phosphatase activity-IEA;metal ion binding-IEA;catalytic activity-IEA;protein dephosphorylation-IEA;cation binding-IEA;hydrolase activity-IEA;phosphoprotein phosphatase activity-IEA	protein serine/threonine phosphatase activity;protein dephosphorylation;intracellular part;metal ion binding;regulation of cellular process;response to stimulus	Protein-serine/threonine phosphatase;4-nitrophenylphosphatase	PPM-type phosphatase domain superfamily;Protein phosphatase 2C family;PPM-type phosphatase, divalent cation binding;PPM-type phosphatase domain superfamily	protein serine/threonine phosphatase activity/protein dephosphorylation;cation binding;	Th1 and Th2 cell differentiation, T cell receptor signaling pathway, Aminobenzoate degradation	ec:3.1.3.16 - phosphatase, ec:3.1.3.16 - phosphatase, ec:1.14.14.1 - monooxygenase, ec:3.1.3.41 - nitrophenyl phosphatase	PHOsphatase; Phosphatase	Signal transduction mechanisms ; Signal transduction mechanisms	4.48863	1.44121	3.04741
PGSC0003DMG400040677	ribonuclease 3-like	gi|565353257|ref|XP_006343549.1|PREDICTED: uncharacterized protein LOC102584481 [Solanum tuberosum]	Solanum tuberosum	RNA binding-IEA;RNA phosphodiester bond hydrolysis, endonucleolytic-IEA;ribonuclease T2 activity-IEA	RNA binding;ribonuclease T2 activity;cell part;nucleic acid phosphodiester bond hydrolysis	Acting on ester bonds;Acting on ester bonds;Ribonuclease T(2)	Ribonuclease T2-like superfamily;Ribonuclease T2-like	ribonuclease T2 activity/RNA binding;ribonuclease T2 activity/RNA binding;ribonuclease T2 activity/RNA binding;ribonuclease T2 activity/RNA binding	---NA---	---NA---	ribonuclease T2 activity; ribonuclease	RNA processing and modification ; Function unknown	6.89286	3.8172	3.07566
PGSC0003DMG400027888	cysteine proteinase 3	gi|565350867|ref|XP_006342383.1|PREDICTED: cysteine proteinase 3-like [Solanum tuberosum]	Solanum tuberosum	immune response-IBA;extracellular space-IBA;peptidase activity-IEA;proteolysis-IEA;cysteine-type endopeptidase activity-IBA;vacuole-IEA;cysteine-type peptidase activity-IEA;lysosome-IBA;proteolysis involved in cellular protein catabolic process-IBA;hydrolase activity-IEA	cysteine-type endopeptidase activity;extracellular space;lysosome;proteolysis;catabolic process;cellular process;regulation of metabolic process;regulation of catalytic activity	Acting on peptide bonds (peptidases)	Peptidase C1A, papain C-terminal;Peptidase C1A;Papain-like cysteine peptidase superfamily	proteolysis/cysteine-type peptidase activity;proteolysis/cysteine-type peptidase activity;cysteine-type peptidase activity;	---NA---	---NA---	cathepsin	Posttranslational modification, protein turnover, chaperones ; Posttranslational modification, protein turnover, chaperones	10.2694	7.86687	2.40258
PGSC0003DMG402015022	(-)-germacrene D synthase-like	gi|565397141|ref|XP_006364159.1|PREDICTED: (-)-germacrene D synthase-like [Solanum tuberosum]	Solanum tuberosum	metabolic process-IEA;magnesium ion binding-IEA;metal ion binding-IEA;lyase activity-IEA;terpene synthase activity-IEA	catalytic activity;binding;metabolic process	---NA---	Terpene synthase, N-terminal domain superfamily;Isoprenoid synthase domain superfamily;Terpene synthase, N-terminal domain;Terpenoid cyclases/protein prenyltransferase alpha-alpha toroid	metabolic process/terpene synthase activity/lyase activity;metabolic process/lyase activity/terpene synthase activity;	---NA---	---NA---	synthase	Function unknown	4.61416	2.48003	2.13413
PGSC0003DMG400028960	11-beta-hydroxysteroid dehydrogenase 1B-like	gi|970039284|ref|XP_015080978.1|PREDICTED: 11-beta-hydroxysteroid dehydrogenase 1B-like [Solanum pennellii]	Solanum pennellii	oxidoreductase activity-IEA;membrane-IEA;integral component of membrane-IEA;oxidation-reduction process-IEA	estradiol 17-beta-dehydrogenase activity;cytoplasm;estrogen biosynthetic process;membrane;oxidation-reduction process	---NA---	NAD(P)-binding domain superfamily	---NA---	---NA---	---NA---	Dehydrogenase reductase; Dehydrogenase	Secondary metabolites biosynthesis, transport and catabolism ; Function unknown	1.66538	-5.34015	7.00553
PGSC0003DMG400020433	DnaJ heat shock amino-terminal domain protein	gi|1061214086|ref|NP_001317628.1|DNAJ heat shock N-terminal domain-containing protein [Solanum lycopersicum]	Solanum lycopersicum	iron ion binding-IEA;electron transfer activity-IEA;electron transport chain-IEA	catalytic activity;binding;generation of precursor metabolites and energy	---NA---	---NA---	---NA---	---NA---	---NA---	---NA---	---NA---	8.01253	5.93365	2.07888
PGSC0003DMG400017331	G-type lectin S-receptor-like serine/threonine-protein kinase SD2-5	gi|970039608|ref|XP_015081141.1|PREDICTED: epidermis-specific secreted glycoprotein EP1-like [Solanum pennellii]	Solanum pennellii	nucleotide binding-IEA;recognition of pollen-IEA;membrane-IEA;integral component of membrane-IEA;phosphorylation-IEA;protein kinase activity-IEA;transferase activity-IEA;kinase activity-IEA;carbohydrate binding-IEA;protein serine/threonine kinase activity-IEA;ATP binding-IEA;protein phosphorylation-IEA	nucleotide binding;cellular protein modification process;pollen-pistil interaction;membrane;kinase activity;carbohydrate binding	Transferring phosphorus-containing groups	Bulb-type lectin domain;PAN/Apple domain;S-locus glycoprotein domain;Bulb-type lectin domain superfamily	recognition of pollen;	---NA---	---NA---	---NA---	---NA---	3.78858	5.49906	-1.71047
PGSC0003DMG400027633	9-cis-epoxycarotenoid dioxygenase	gi|7209269|emb|CAB76920.1|putative 9-cis-epoxycarotenoid dioxygenase [Solanum tuberosum]	Solanum tuberosum	oxidoreductase activity, acting on single donors with incorporation of molecular oxygen, incorporation of two atoms of oxygen-IEA;hyperosmotic salinity response-IEA;chloroplast stroma-IEA;dioxygenase activity-IEA;metal ion binding-IEA;chloroplast thylakoid membrane-IEA;response to water deprivation-IEA;oxidation-reduction process-IEA;response to osmotic stress-IEA;9-cis-epoxycarotenoid dioxygenas…	retinoid metabolic process;binding;response to stress;plastid;thylakoid;response to abiotic stimulus;membrane;oxidoreductase activity, acting on single donors with incorporation of molecular oxygen, incorporation of two atoms of oxygen;oxidation-reduction process;biological regulation	Acting on single donors with incorporation of molecular oxygen (oxygenases). The oxygen incorporated need not be derived from O(2);9-cis-epoxycarotenoid dioxygenase	Carotenoid oxygenase	oxidoreductase activity, acting on single donors with incorporation of molecular oxygen, incorporation of two atoms of oxygen/oxidation-reduction process;oxidoreductase activity, acting on single donors with incorporation of molecular oxygen, incorporation of two atoms of oxygen/oxidation-reduction process	Carotenoid biosynthesis	ec:1.13.11.51 - dioxygenase, ec:1.14.13.93 - acid 8'-hydroxylase	dioxygenase	Secondary metabolites biosynthesis, transport and catabolism ; Secondary metabolites biosynthesis, transport and catabolism	2.7679	-5.49215	8.26005
PGSC0003DMG400026652	kirola-like	gi|565377596|ref|XP_006355259.1|PREDICTED: kirola-like [Solanum tuberosum]	Solanum tuberosum	response to biotic stimulus-IEA;defense response-IEA	response to stress;response to biotic stimulus	---NA---	Bet v I/Major latex protein;START-like domain superfamily	response to biotic stimulus/defense response;response to biotic stimulus/defense response;	---NA---	---NA---	---NA---	---NA---	4.7731	2.28921	2.48389
PGSC0003DMG400002261	PREDICTED: uncharacterized protein LOC102591109	gi|565401146|ref|XP_006366076.1|PREDICTED: uncharacterized protein LOC102591109 [Solanum tuberosum]	Solanum tuberosum	---NA---	---NA---	---NA---	---NA---	---NA---	---NA---	---NA---	---NA---	---NA---	5.36324	3.68222	1.68102
PGSC0003DMG400001969	probable carotenoid cleavage dioxygenase 4, chloroplastic	gi|565388401|ref|XP_006359966.1|PREDICTED: probable carotenoid cleavage dioxygenase 4, chloroplastic [Solanum tuberosum]	Solanum tuberosum	oxidoreductase activity, acting on single donors with incorporation of molecular oxygen, incorporation of two atoms of oxygen-IEA;plastoglobule-IEA;dioxygenase activity-IEA;chloroplast-IEA;metal ion binding-IEA;oxidation-reduction process-IEA	retinoid metabolic process;binding;oxidoreductase activity, acting on single donors with incorporation of molecular oxygen, incorporation of two atoms of oxygen;intracellular membrane-bounded organelle;cytoplasmic part;response to stimulus;oxidation-reduction process;biological regulation	Acting on single donors with incorporation of molecular oxygen (oxygenases). The oxygen incorporated need not be derived from O(2)	Carotenoid oxygenase	oxidoreductase activity, acting on single donors with incorporation of molecular oxygen, incorporation of two atoms of oxygen/oxidation-reduction process;oxidoreductase activity, acting on single donors with incorporation of molecular oxygen, incorporation of two atoms of oxygen/oxidation-reduction process;	---NA---	---NA---	dioxygenase	Secondary metabolites biosynthesis, transport and catabolism ; Secondary metabolites biosynthesis, transport and catabolism	6.68482	4.80579	1.87904
PGSC0003DMG400017513	acetylornithine deacetylase	gi|971559996|ref|XP_015166589.1|PREDICTED: acetylornithine deacetylase-like [Solanum tuberosum]	Solanum tuberosum	metabolic process-IEA;hydrolase activity-IEA;acetylornithine deacetylase activity-IEA	carboxypeptidase activity;cytoplasm;proteolysis;arginine biosynthetic process;metallopeptidase activity;zinc ion binding;acetylornithine deacetylase activity;succinyl-diaminopimelate desuccinylase activity;lysine biosynthetic process via diaminopimelate;dipeptidase activity;hydrolase activity, acting on carbon-nitrogen (but not peptide) bonds, in linear amidines;diaminopimelate biosynthetic proce…	---NA---	---NA---	---NA---	---NA---	---NA---	succinyl-diaminopimelate desuccinylase activity; Metallopeptidase M20 family	Amino acid transport and metabolism ; Amino acid transport and metabolism	6.85168	4.49432	2.35736
PGSC0003DMG400026221	expansin-like B1	gi|565386939|ref|XP_006359263.1|PREDICTED: expansin-like B1 [Solanum tuberosum]	Solanum tuberosum	membrane-IEA;integral component of membrane-IEA;extracellular region-IEA	extracellular region;membrane	---NA---	Expansin, cellulose-binding-like domain;RlpA-like domain superfamily;Expansin, cellulose-binding-like domain superfamily;Expansin/pollen allergen, DPBB domain	---NA---	---NA---	---NA---	---NA---	---NA---	3.38208	-1.17022	4.5523
PGSC0003DMG400004736	14 kDa proline-rich protein DC2.15-like	gi|565378097|ref|XP_006355499.1|PREDICTED: 14 kDa proline-rich protein DC2.15-like [Solanum tuberosum]	Solanum tuberosum	---NA---	---NA---	---NA---	Bifunctional inhibitor/plant lipid transfer protein/seed storage helical domain;Hydrophobic seed protein;Bifunctional inhibitor/plant lipid transfer protein/seed storage helical domain superfamily	---NA------NA---;	---NA---	---NA---	---NA---	---NA---	3.72025	1.48003	2.24021
PGSC0003DMG400012325	protein SPIRAL1-like 5	gi|565354063|ref|XP_006343937.1|PREDICTED: protein SPIRAL1-like 5 [Solanum tuberosum]/gi|460400095|ref|XP_004245571.1|PREDICTED: protein SPIRAL1-like 5 [Solanum lycopersicum]	Solanum tuberosum/Solanum lycopersicum	---NA---	---NA---	---NA---	---NA---	---NA---	---NA---	---NA---	---NA---	---NA---	1.38208	-5.49215	6.87423
PGSC0003DMG400012118	homeobox-leucine zipper protein ATHB-12-like	gi|565353742|ref|XP_006343782.1|PREDICTED: homeobox-leucine zipper protein ATHB-7-like [Solanum tuberosum]	Solanum tuberosum	DNA binding-IEA;DNA-binding transcription factor activity-IEA;regulation of transcription, DNA-templated-IEA;sequence-specific DNA binding-IEA;nucleus-IEA	DNA binding;DNA-binding transcription factor activity;nucleus;nucleobase-containing compound metabolic process;biosynthetic process	---NA---	---NA---	---NA---	---NA---	---NA---	---NA---	---NA---	2.97609	0.0521715	2.92391
PGSC0003DMG400012987	threonine dehydratase biosynthetic, chloroplastic	gi|565402650|ref|XP_006366786.1|PREDICTED: threonine dehydratase biosynthetic [Solanum tuberosum]	Solanum tuberosum	metabolic process-IEA;isoleucine biosynthetic process-IEA;identical protein binding-IPI;chloroplast-IEA;pyridoxal phosphate binding-IEA;catalytic activity-IEA;lyase activity-IEA;cellular amino acid metabolic process-IEA;L-threonine ammonia-lyase activity-IEA;cellular amino acid biosynthetic process-IEA;branched-chain amino acid biosynthetic process-IEA;plastid-IEA	L-serine ammonia-lyase activity;L-threonine ammonia-lyase activity;protein binding;mitochondrion;L-serine metabolic process;threonine catabolic process;diaminopropionate ammonia-lyase activity;isoleucine biosynthetic process;plastid;amino acid binding;pyridoxal phosphate binding;pyruvate biosynthetic process	Threonine ammonia-lyase	Tryptophan synthase beta subunit-like PLP-dependent enzyme	---NA---	Valine, leucine and isoleucine biosynthesis, Biosynthesis of antibiotics, Glycine, serine and threonine metabolism	ec:4.3.1.19 - ammonia-lyase, ec:6.4.1.2 - carboxylase, ec:4.1.2.13 - aldolase, ec:4.1.1.39 - carboxylase, ec:1.1.1.1 - dehydrogenase, ec:4.1.1.32 - carboxykinase (GTP), ec:4.2.1.20 - synthase, ec:2.6.1.1 - transaminase, ec:1.11.1.6 - equilase, ec:1.1.3.15 - oxidase, ec:1.3.1.13 - dehydrogenase (NADP+), ec:4.3.1.19 - ammonia-lyase, ec:1.3.1.12 - dehydrogenase, ec:5.5.1.4 - synthase, ec:3.1.3.11 - …	Threonine dehydratase; dehydratase	Amino acid transport and metabolism ; Amino acid transport and metabolism	5.41071	3.61696	1.79376
PGSC0003DMG400029207	probable WRKY transcription factor 70	gi|156118328|gb|ABU49725.1|WRKY transcription factor 6 [Solanum tuberosum]/gi|568214800|ref|NP_001275414.1|WRKY transcription factor 6 [Solanum tuberosum]	Solanum tuberosum	DNA binding-IEA;DNA-binding transcription factor activity-IEA;transcription, DNA-templated-IEA;regulation of transcription, DNA-templated-IEA;sequence-specific DNA binding-IEA;nucleus-IEA	DNA binding;DNA-binding transcription factor activity;RNA polymerase III complex;RNA polymerase I complex;transcription, DNA-templated;RNA polymerase II general transcription initiation factor activity;RNA polymerase II, holoenzyme;obsolete transcription regulator activity	---NA---	---NA---	---NA---	---NA---	---NA---	WRKY transcription factor	Transcription	6.0662	3.7788	2.2874
PGSC0003DMG400003367	PREDICTED: uncharacterized protein LOC107063386	gi|971575396|ref|XP_015170701.1|PREDICTED: uncharacterized protein LOC107063386 [Solanum tuberosum]	Solanum tuberosum	---NA---	---NA---	---NA---	Protein of unknown function PDDEXK-like	---NA---	---NA---	---NA---	---NA---	---NA---	4.71215	0.926641	3.78551
PGSC0003DMG400030172	aspartic proteinase-like isoform X1	gi|565395674|ref|XP_006363462.1|PREDICTED: aspartic proteinase oryzasin-1-like [Solanum tuberosum]	Solanum tuberosum	aspartic-type endopeptidase activity-IEA;aspartic-type endopeptidase activity-IBA;peptidase activity-IEA;proteolysis-IEA;proteolysis-IBA;lipid metabolic process-IEA;membrane-IEA;integral component of membrane-IEA;protein catabolic process-IBA;hydrolase activity-IEA	aspartic-type endopeptidase activity;cellular protein modification process;proteolysis;lipid metabolic process;catabolic process;membrane;cell part	Acting on peptide bonds (peptidases)	Peptidase family A1 domain;Aspartic peptidase domain superfamily;Aspartic peptidase A1 family;Aspartic peptidase, active site	proteolysis/aspartic-type endopeptidase activity;aspartic-type endopeptidase activity/proteolysis;	---NA---	---NA---	aspartic	Posttranslational modification, protein turnover, chaperones ; Posttranslational modification, protein turnover, chaperones	6.46593	4.4959	1.97003
PGSC0003DMG400012089	proteinase inhibitor 1	gi|971587590|ref|XP_006367783.2|PREDICTED: proteinase inhibitor 1-like [Solanum tuberosum]	Solanum tuberosum	serine-type endopeptidase inhibitor activity-IEA;peptidase activity-IEA;proteolysis-IEA;response to wounding-IEA;negative regulation of endopeptidase activity-IEA;peptidase inhibitor activity-IEA;negative regulation of peptidase activity-IEA	response to stress;cellular process;hydrolase activity;protein metabolic process;enzyme regulator activity	---NA---	---NA---	---NA---	---NA---	---NA---	inhibitor	Function unknown	6.25453	2.52404	3.73049
PGSC0003DMG400031511	kirola-like	gi|565377663|ref|XP_006355289.1|PREDICTED: kirola-like [Solanum tuberosum]	Solanum tuberosum	response to biotic stimulus-IEA;defense response-IEA	response to stress;response to biotic stimulus	---NA---	Bet v I/Major latex protein;START-like domain superfamily	response to biotic stimulus/defense response;	---NA---	---NA---	---NA---	---NA---	4.19912	0.0861189	4.113
PGSC0003DMG400012839	non-specific lipid-transfer protein 2-like	gi|565377647|ref|XP_006355283.1|PREDICTED: non-specific lipid transfer protein a7 isoform X1 [Solanum tuberosum]	Solanum tuberosum	lipid transport-IEA;lipid binding-IEA	transport;lipid binding	---NA---	Plant lipid transfer protein/Par allergen;Bifunctional inhibitor/plant lipid transfer protein/seed storage helical domain;Bifunctional inhibitor/plant lipid transfer protein/seed storage helical domain superfamily	lipid binding/lipid transport;	---NA---	---NA---	Plant non-specific lipid-transfer proteins transfer phospholipids as well as galactolipids across membranes. May play a role in wax or cutin deposition in the cell walls of expanding epidermal cells and certain secretory tissues (By similarity)	Intracellular trafficking, secretion, and vesicular transport	5.79754	3.67666	2.12088
PGSC0003DMG400016903	serine/threonine-protein kinase HSL1-like	gi|698460135|ref|XP_009781460.1|PREDICTED: uncharacterized protein LOC104230372 isoform X1 [Nicotiana sylvestris]/gi|1025361430|ref|XP_016512817.1|PREDICTED: uncharacterized protein LOC107829865 [Nicotiana tabacum]	Nicotiana sylvestris/Nicotiana tabacum	membrane-IEA;integral component of membrane-IEA	molecular_function	---NA---	---NA---	---NA---;	---NA---	---NA---	---NA---	Function unknown	1.22401	-5.49215	6.71616
PGSC0003DMG402031237	non-specific lipid-transfer protein 2-like	gi|565393388|ref|XP_006362360.1|PREDICTED: non-specific lipid-transfer protein 2-like [Solanum tuberosum]	Solanum tuberosum	lipid transport-IEA;lipid binding-IEA	transport;lipid binding	---NA---	Plant lipid transfer protein/Par allergen;Bifunctional inhibitor/plant lipid transfer protein/seed storage helical domain;Bifunctional inhibitor/plant lipid transfer protein/seed storage helical domain superfamily	lipid transport/lipid binding;	---NA---	---NA---	Plant non-specific lipid-transfer proteins transfer phospholipids as well as galactolipids across membranes. May play a role in wax or cutin deposition in the cell walls of expanding epidermal cells and certain secretory tissues (By similarity)	Intracellular trafficking, secretion, and vesicular transport	-0.645403	2.80451	-3.44992
PGSC0003DMG401031237	non-specific lipid-transfer protein 2-like	gi|418729209|gb|AFX66972.1|non-specific lipid transfer protein 2 [Solanum tuberosum]	Solanum tuberosum	lipid transport-IEA;lipid binding-IEA	transport;lipid binding	---NA---	Plant lipid transfer protein/Par allergen;Bifunctional inhibitor/plant lipid transfer protein/seed storage helical domain;Bifunctional inhibitor/plant lipid transfer protein/seed storage helical domain superfamily	lipid transport/lipid binding;	---NA---	---NA---	Plant non-specific lipid-transfer proteins transfer phospholipids as well as galactolipids across membranes. May play a role in wax or cutin deposition in the cell walls of expanding epidermal cells and certain secretory tissues (By similarity)	Intracellular trafficking, secretion, and vesicular transport	-0.953525	2.50534	-3.45887
PGSC0003DMG401028252	apoplastic invertase	gi|359431021|gb|AEV46321.1|apoplastic invertase [Solanum tuberosum]	Solanum tuberosum	metabolic process-IEA;beta-fructofuranosidase activity-IEA;hydrolase activity, hydrolyzing O-glycosyl compounds-IEA;hydrolase activity-IEA;carbohydrate metabolic process-IEA;hydrolase activity, acting on glycosyl bonds-IEA	alpha-1,4-glucosidase activity;sucrose alpha-glucosidase activity;cell wall;vacuole;starch metabolic process;response to wounding;levanase activity;inulinase activity;nectar secretion;response to karrikin	Beta-fructofuranosidase	Glycoside hydrolase, family 32;Glycosyl hydrolase family 32, N-terminal;Glycosyl hydrolase, five-bladed beta-propellor domain superfamily	carbohydrate metabolic process/hydrolase activity, hydrolyzing O-glycosyl compounds;	Galactose metabolism, Starch and sucrose metabolism	ec:2.4.1.123 - 3-alpha-galactosyltransferase, ec:5.1.3.2 - 4-epimerase, ec:3.2.1.20 - maltase, ec:3.2.1.26 - invertase, ec:3.2.1.23 - lactase (ambiguous), ec:3.2.1.4 - endo-1,4-beta-D-glucanase, ec:3.2.1.2 - saccharogen amylase, ec:2.7.7.27 - adenylyltransferase, ec:3.1.3.12 - trehalose 6-phosphatase, ec:3.2.1.20 - maltase, ec:3.2.1.21 - gentiobiase, ec:3.2.1.26 - invertase, ec:3.2.1.39 - endo-1,…	beta-fructofuranosidase; Hydrolase	Carbohydrate transport and metabolism ; Carbohydrate transport and metabolism	5.73298	7.15845	-1.42548
PGSC0003DMG400013255	Ethylene-responsive transcription factor 1B	gi|971559101|ref|XP_015166367.1|PREDICTED: ethylene-responsive transcription factor 1B-like [Solanum tuberosum]	Solanum tuberosum	DNA binding-IEA;DNA-binding transcription factor activity-IEA;transcription, DNA-templated-IEA;regulation of transcription, DNA-templated-IEA;nucleus-IEA	DNA binding;DNA-binding transcription factor activity;RNA polymerase III complex;RNA polymerase I complex;transcription, DNA-templated;RNA polymerase II general transcription initiation factor activity;RNA polymerase II, holoenzyme;obsolete transcription regulator activity	---NA---	AP2/ERF domain;AP2/ERF domain superfamily;AP2/ERF transcription factor ERF/PTI6;DNA-binding domain superfamily	DNA-binding transcription factor activity/regulation of transcription, DNA-templated;DNA-binding transcription factor activity/regulation of transcription, DNA-templated;DNA-binding transcription factor activity/regulation of transcription, DNA-templated;DNA-binding transcription factor activity/regulation of transcription, DNA-templated;DNA-binding transcription factor activity;DNA-binding trans…	---NA---	---NA---	Transcription factor	Transcription	2.48071	-0.947828	3.42853
PGSC0003DMG401000287	inositol oxygenase 2-like	gi|565373910|ref|XP_006353509.1|PREDICTED: inositol oxygenase 4-like [Solanum tuberosum]	Solanum tuberosum	inositol oxygenase activity-IEA;iron ion binding-IEA;cytoplasm-IEA;oxidoreductase activity-IEA;inositol catabolic process-IEA;oxidation-reduction process-IEA	aldo-keto reductase (NADP) activity;cytoplasm;ferric iron binding;oxidoreductase activity, acting on NAD(P)H;inositol catabolic process;cellular biosynthetic process;inositol oxygenase activity;oxidation-reduction process;organic cyclic compound binding;heterocyclic compound binding;organic substance biosynthetic process	Inositol oxygenase	---NA---	---NA---	Ascorbate and aldarate metabolism, Inositol phosphate metabolism	ec:1.1.3.8 - oxidase, ec:1.10.3.3 - oxidase, ec:1.11.1.11 - peroxidase, ec:2.4.1.17 - 1-naphthol glucuronyltransferase, ec:1.13.99.1 - oxygenase, ec:2.7.1.67 - 4-kinase, ec:3.1.3.36 - 5-phosphatase, ec:3.1.4.11 - phospholipase C, ec:3.1.3.56 - 5-phosphatase, ec:3.1.4.3 - C, ec:5.5.1.4 - synthase, ec:3.1.3.25 - phosphatase, ec:2.7.1.134 - 1-kinase, ec:1.13.99.1 - oxygenase, ec:2.7.1.159 - 5/6-kina…	oxygenase; inositol oxygenase	RNA processing and modification ; Function unknown	2.61994	4.81846	-2.19852
PGSC0003DMG400020677	---NA---	---NA---	---NA---	---NA---	---NA---	---NA---	---NA---	---NA---	---NA---	---NA---	---NA---	---NA---	5.16887	3.31091	1.85797
PGSC0003DMG400003360	---NA---	---NA---	---NA---	---NA---	---NA---	---NA---	---NA---	---NA---	---NA---	---NA---	---NA---	---NA---	2.58489	-0.639706	3.2246
PGSC0003DMG400000650	protein STRICTOSIDINE SYNTHASE-LIKE 12-like	gi|565356996|ref|XP_006345341.1|PREDICTED: protein STRICTOSIDINE SYNTHASE-LIKE 12-like [Solanum tuberosum]	Solanum tuberosum	strictosidine synthase activity-IEA;biosynthetic process-IEA;membrane-IBA;endoplasmic reticulum-IBA;hydrolase activity, acting on ester bonds-IBA	gluconolactonase activity;binding;endoplasmic reticulum;biosynthetic process;membrane;strictosidine synthase activity	Strictosidine synthase	Six-bladed beta-propeller, TolB-like;Strictosidine synthase, conserved region;Strictosidine synthase	biosynthetic process/strictosidine synthase activity;strictosidine synthase activity/biosynthetic process;	Indole alkaloid biosynthesis	ec:4.3.3.2 - synthase	strictosidine synthase; SMP-30 gluconolaconase LRE domain protein	Secondary metabolites biosynthesis, transport and catabolism ; Carbohydrate transport and metabolism	2.49336	-0.947828	3.44119

## Sheet: 4 weeks
ID	Sequence Description	Blast Top Hit Description (HSP)	Blast Top Hit Taxonomy Name	Mapping GO Term	Annotation GO Term	Enzyme Name	InterPro Name	InterPro GO Term	KEGG Pathway	KEGG Enzyme	NOG Descriptions	OG Descriptions	TR6	TR11	TR6-TR11
PGSC0003DMG400023236	kirola-like	gi|1270975164|gb|PHT27425.1|hypothetical protein CQW23_32971 [Capsicum baccatum]	Capsicum baccatum	response to biotic stimulus-IEA;defense response-IEA	response to stress;response to biotic stimulus	---NA---	---NA---	---NA---	---NA---	---NA---	---NA---	---NA---	4.19752	-2.717	6.91452
PGSC0003DMG400011951	non-specific lipid-transfer protein 2-like	gi|565403908|ref|XP_006367394.1|PREDICTED: non-specific lipid-transfer protein 2-like [Solanum tuberosum]	Solanum tuberosum	lipid transport-IEA;lipid binding-IEA	transport;lipid binding	---NA---	Plant lipid transfer protein/Par allergen;Bifunctional inhibitor/plant lipid transfer protein/seed storage helical domain;Bifunctional inhibitor/plant lipid transfer protein/seed storage helical domain superfamily	lipid binding/lipid transport;	---NA---	---NA---	Plant non-specific lipid-transfer proteins transfer phospholipids as well as galactolipids across membranes. May play a role in wax or cutin deposition in the cell walls of expanding epidermal cells and certain secretory tissues (By similarity)	Intracellular trafficking, secretion, and vesicular transport	6.56204	4.4794	2.08264
PGSC0003DMG400011952	non-specific lipid-transfer protein 2-like	gi|565403910|ref|XP_006367395.1|PREDICTED: non-specific lipid-transfer protein 2-like [Solanum tuberosum]	Solanum tuberosum	lipid transport-IEA;lipid binding-IEA	transport;lipid binding	---NA---	Plant lipid transfer protein/Par allergen;Bifunctional inhibitor/plant lipid transfer protein/seed storage helical domain;Bifunctional inhibitor/plant lipid transfer protein/seed storage helical domain superfamily	lipid transport/lipid binding;	---NA---	---NA---	Plant non-specific lipid-transfer proteins transfer phospholipids as well as galactolipids across membranes. May play a role in wax or cutin deposition in the cell walls of expanding epidermal cells and certain secretory tissues (By similarity)	Intracellular trafficking, secretion, and vesicular transport	7.17722	4.64932	2.5279
PGSC0003DMG400011953	non-specific lipid-transfer protein 2	gi|565403912|ref|XP_006367396.1|PREDICTED: non-specific lipid-transfer protein 2 [Solanum tuberosum]	Solanum tuberosum	lipid transport-IEA;lipid transport-IBA;membrane-IBA;lipid binding-IEA	transport;lipid binding;membrane	---NA---	Plant lipid transfer protein/Par allergen;Bifunctional inhibitor/plant lipid transfer protein/seed storage helical domain;Bifunctional inhibitor/plant lipid transfer protein/seed storage helical domain superfamily	lipid transport/lipid binding;	---NA---	---NA---	Plant non-specific lipid-transfer proteins transfer phospholipids as well as galactolipids across membranes. May play a role in wax or cutin deposition in the cell walls of expanding epidermal cells and certain secretory tissues (By similarity)	Intracellular trafficking, secretion, and vesicular transport	7.44445	5.09678	2.34767
PGSC0003DMG400011954	non-specific lipid-transfer protein 2-like	gi|565403914|ref|XP_006367397.1|PREDICTED: non-specific lipid-transfer protein 1 [Solanum tuberosum]	Solanum tuberosum	lipid transport-IEA;lipid transport-IBA;membrane-IBA;lipid binding-IEA	transport;lipid binding;membrane	---NA---	Plant lipid transfer protein/Par allergen;Bifunctional inhibitor/plant lipid transfer protein/seed storage helical domain;Bifunctional inhibitor/plant lipid transfer protein/seed storage helical domain superfamily	lipid binding/lipid transport;	---NA---	---NA---	Plant non-specific lipid-transfer proteins transfer phospholipids as well as galactolipids across membranes. May play a role in wax or cutin deposition in the cell walls of expanding epidermal cells and certain secretory tissues (By similarity)	Intracellular trafficking, secretion, and vesicular transport	8.11284	5.7567	2.35614
PGSC0003DMG400029128	rust resistance kinase Lr10-like	gi|565362977|ref|XP_006348220.1|PREDICTED: glycerophosphodiester phosphodiesterase protein kinase domain-containing GDPDL2-like, partial [Solanum tuberosum]	Solanum tuberosum	nucleotide binding-IEA;membrane-IEA;integral component of membrane-IEA;phosphorylation-IEA;protein kinase activity-IEA;kinase activity-IEA;polysaccharide binding-IEA;protein serine/threonine kinase activity-IEA;ATP binding-IEA;protein phosphorylation-IEA	nucleotide binding;cellular protein modification process;membrane;kinase activity;carbohydrate binding	Transferring phosphorus-containing groups	Protein kinase domain;Serine/threonine-protein kinase, active site;Protein kinase-like domain superfamily	ATP binding/protein kinase activity/protein phosphorylation;ATP binding/protein kinase activity/protein phosphorylation;protein kinase activity/protein phosphorylation;ATP binding/protein kinase activity/protein phosphorylation;	---NA---	---NA---	---NA---	---NA---	4.87172	7.28675	-2.41503
PGSC0003DMG400014095	3-oxoacyl-[acyl-carrier-protein] reductase FabG-like	gi|723751149|ref|XP_010314314.1|PREDICTED: uncharacterized protein LOC101255178 [Solanum lycopersicum]	Solanum lycopersicum	oxidoreductase activity-IEA;oxidation-reduction process-IEA	oxidoreductase activity, acting on the CH-OH group of donors, NAD or NADP as acceptor;oxidation-reduction process	---NA---	NAD(P)-binding domain superfamily	---NA---	---NA---	---NA---	reductase; Dehydrogenase reductase	Secondary metabolites biosynthesis, transport and catabolism ; Function unknown	5.39743	7.41056	-2.01313
PGSC0003DMG400032160	protein PLANT CADMIUM RESISTANCE 2-like	gi|969997896|ref|XP_015069915.1|PREDICTED: protein PLANT CADMIUM RESISTANCE 2-like [Solanum pennellii]	Solanum pennellii	membrane-IEA;integral component of membrane-IEA	molecular_function;membrane	---NA---	PLAC8 motif-containing protein	---NA---	---NA---	---NA---	Protein PLANT CADMIUM RESISTANCE	Function unknown	5.24477	7.16182	-1.91705
PGSC0003DMG400021325	E3 ubiquitin-protein ligase PUB23-like	gi|971552402|ref|XP_015164717.1|PREDICTED: LOW QUALITY PROTEIN: E3 ubiquitin-protein ligase PUB23-like [Solanum tuberosum]	Solanum tuberosum	ligase activity-IEA;protein ubiquitination-IEA;ubiquitin-protein transferase activity-IEA	binding;cellular protein modification process;proteolysis;transferase activity	---NA---	Armadillo-like helical;Armadillo-type fold	binding	---NA---	---NA---	e3 ubiquitin-protein ligase	Posttranslational modification, protein turnover, chaperones	-0.564251	4.55757	-5.12182
PGSC0003DMG401033888	universal stress protein A-like protein	gi|565341573|ref|XP_006337956.1|PREDICTED: universal stress protein A-like protein isoform X1 [Solanum tuberosum]	Solanum tuberosum	response to stress-IEA	response to stress	---NA---	UspA;Rossmann-like alpha/beta/alpha sandwich fold	response to stress;	---NA---	---NA---	Universal stress protein	Signal transduction mechanisms	5.72354	2.46622	3.25732
PGSC0003DMG400020017	3)-beta-glucan endohydrolase; Short=(1-	gi|407948000|gb|AFU52655.1|beta-1,3-glucanase 22 [Solanum tuberosum]	Solanum tuberosum	mitochondrial transmembrane transport-IBA;chloroplast-IEA;membrane-IEA;oxidative phosphorylation uncoupler activity-IEA;oxidative phosphorylation uncoupler activity-IBA;mitochondrial transport-IEA;mitochondrial transport-IBA;integral component of membrane-IEA;integral component of membrane-IBA;polysaccharide binding-IBA;hydrolase activity-IEA;metabolic process-IEA;proton transmembrane transport-I…	vacuole;plasma membrane;gluconeogenesis;glycolytic process;pentose-phosphate shunt;response to stress;carbohydrate transport;Entner-Doudoroff pathway through 6-phosphogluconate;hydrolase activity;carbohydrate binding	Beta-glucosidase;Glucan endo-1,3-beta-D-glucosidase	Glycoside hydrolase family 17;Glycoside hydrolase superfamily	carbohydrate metabolic process/hydrolase activity, hydrolyzing O-glycosyl compounds;	Starch and sucrose metabolism, Phenylpropanoid biosynthesis, Cyanoamino acid metabolism	ec:3.2.1.4 - endo-1,4-beta-D-glucanase, ec:3.2.1.2 - saccharogen amylase, ec:2.7.7.27 - adenylyltransferase, ec:3.1.3.12 - trehalose 6-phosphatase, ec:3.2.1.20 - maltase, ec:3.2.1.21 - gentiobiase, ec:3.2.1.26 - invertase, ec:3.2.1.39 - endo-1,3-beta-D-glucosidase, ec:2.4.1.1 - phosphorylase, ec:2.4.1.18 - branching enzyme, ec:2.4.1.15 - synthase (UDP-forming), ec:2.4.1.13 - synthase, ec:2.4.1.12…	glucan endo-1-3-beta-glucosidase	Carbohydrate transport and metabolism	2.65148	6.01884	-3.36736
PGSC0003DMG400022659	CASP-like protein 1	gi|565351669|ref|XP_006342778.1|PREDICTED: CASP-like protein 1 [Solanum tuberosum]	Solanum tuberosum	NADH dehydrogenase activity-IBA;membrane-IEA;integral component of membrane-IEA;oxidation-reduction process-IEA;plasma membrane-IEA;iron-sulfur cluster binding-IBA	catalytic activity;binding;plasma membrane;metabolic process	NADH dehydrogenase	Casparian strip membrane protein domain;Casparian strip membrane protein	---NA---	Oxidative phosphorylation	ec:1.6.5.3 - reductase (H+-translocating), ec:3.6.1.1 - diphosphatase, ec:1.9.3.1 - oxidase, ec:1.6.99.3 - dehydrogenase	CASP-like protein	Function unknown	5.05046	-0.395073	5.44553
PGSC0003DMG400005219	---NA---	---NA---	---NA---	---NA---	---NA---	---NA---	---NA---	---NA---	---NA---	---NA---	---NA---	---NA---	5.19837	7.61578	-2.41741
PGSC0003DMG400031127	non-specific lipid-transfer protein-like	gi|565386662|ref|XP_006359128.1|PREDICTED: non-specific lipid-transfer protein 4.1-like [Solanum tuberosum]	Solanum tuberosum	lipid transport-IEA;lipid binding-IEA	transport;lipid binding	---NA---	Plant lipid transfer protein/Par allergen;Bifunctional inhibitor/plant lipid transfer protein/seed storage helical domain;Bifunctional inhibitor/plant lipid transfer protein/seed storage helical domain superfamily	lipid binding/lipid transport;	---NA---	---NA---	Plant non-specific lipid-transfer proteins transfer phospholipids as well as galactolipids across membranes. May play a role in wax or cutin deposition in the cell walls of expanding epidermal cells and certain secretory tissues (By similarity)	Intracellular trafficking, secretion, and vesicular transport	5.89835	-0.25757	6.15592
PGSC0003DMG400025970	B-box-type zinc finger	gi|565362309|ref|XP_006347891.1|PREDICTED: uncharacterized protein LOC102605184 [Solanum tuberosum]	Solanum tuberosum	zinc ion binding-IEA;intracellular-IEA	binding;intracellular	---NA---	---NA---	---NA---	---NA---	---NA---	---NA---	---NA---	2.74365	-4.30196	7.04561
PGSC0003DMG400025969	axial regulator YABBY 1	gi|565362307|ref|XP_006347890.1|PREDICTED: axial regulator YABBY 1 [Solanum tuberosum]	Solanum tuberosum	multicellular organism development-IEA	RNA polymerase III complex;RNA polymerase I complex;transcription, DNA-templated;multicellular organism development;RNA polymerase II general transcription initiation factor activity;RNA polymerase II, holoenzyme;obsolete transcription regulator activity	---NA---	---NA---	---NA---	---NA---	---NA---	axial regulator YABBY	Transcription	3.71277	-0.347767	4.06054
PGSC0003DMG400002804	universal stress protein A-like protein isoform X2	gi|565355761|ref|XP_006344751.1|PREDICTED: universal stress protein A-like protein [Solanum tuberosum]	Solanum tuberosum	response to stress-IEA	molecular_function;response to stress	---NA---	Rossmann-like alpha/beta/alpha sandwich fold;UspA	response to stress;	---NA---	---NA---	universal stress protein	Function unknown	8.10166	5.28112	2.82054
PGSC0003DMG400013099	putative germin-like protein 2-1	gi|565365112|ref|XP_006349261.1|PREDICTED: putative germin-like protein 2-1 [Solanum tuberosum]/gi|565365114|ref|XP_006349262.1|PREDICTED: putative germin-like protein 2-1 [Solanum tuberosum]	Solanum tuberosum	metal ion binding-IEA;cell wall-IBA;manganese ion binding-IEA;extracellular region-IEA;nutrient reservoir activity-IEA	binding;extracellular region;cell wall	---NA---	Germin;Cupin 1;RmlC-like jelly roll fold;Germin, manganese binding site;RmlC-like cupin domain superfamily	manganese ion binding;nutrient reservoir activity;nutrient reservoir activity;manganese ion binding;	---NA---	---NA---	nutrient reservoir activity	Function unknown	4.15927	-0.980036	5.13931
PGSC0003DMG400023769	potassium channel AKT2/3-like	gi|565365333|ref|XP_006349369.1|PREDICTED: potassium channel AKT2/3 [Solanum tuberosum]	Solanum tuberosum	regulation of membrane potential-IBA;potassium ion transport-IEA;membrane-IEA;integral component of membrane-IEA;regulation of ion transmembrane transport-IEA;potassium ion transmembrane transport-IEA;transmembrane transport-IEA;potassium channel activity-IEA;voltage-gated ion channel activity-IEA;ion transport-IEA;voltage-gated potassium channel activity-IEA;voltage-gated potassium channel activ…	phosphorelay sensor kinase activity;phosphorelay signal transduction system;nucleic acid binding;obsolete signal transducer activity;voltage-gated potassium channel activity;protein binding;plasma membrane;zinc ion binding;integral component of membrane;signal transduction by protein phosphorylation;regulation of ion transmembrane transport;signaling receptor activity;potassium ion transmembrane …	---NA---	Ankyrin repeat;Ankyrin repeat-containing domain;Ankyrin repeat-containing domain superfamily	protein binding;protein binding;	---NA---	---NA---	Potassium voltage-gated channel, subfamily H (Eag-related), member	Inorganic ion transport and metabolism ; Intracellular trafficking, secretion, and vesicular transport	7.46544	9.52036	-2.05492
PGSC0003DMG400025935	hypothetical protein BC332_32846	gi|1271175002|gb|PHT98254.1|hypothetical protein BC332_32846 [Capsicum chinense]	Capsicum chinense	membrane-IEA;integral component of membrane-IEA	membrane	---NA---	---NA---	---NA---	---NA---	---NA---	---NA---	---NA---	4.67138	-0.347767	5.01915
PGSC0003DMG400025765	Basic secretory protease	gi|565359094|ref|XP_006346357.1|PREDICTED: uncharacterized protein LOC102601131 [Solanum tuberosum]	Solanum tuberosum	peptidase activity-IEA;proteolysis-IEA	hydrolase activity;protein metabolic process	---NA---	Uncharacterised protein family, basic secretory protein	---NA---	---NA---	---NA---	---NA---	---NA---	3.45883	-4.30196	7.7608
PGSC0003DMG400025947	PREDICTED: uncharacterized protein LOC104234657	gi|698478859|ref|XP_009786559.1|PREDICTED: uncharacterized protein LOC104234657 [Nicotiana sylvestris]	Nicotiana sylvestris	membrane-IEA;integral component of membrane-IEA	---NA---	---NA---	---NA---	---NA---	---NA---	---NA---	---NA---	---NA---	7.11636	3.52458	3.59178
PGSC0003DMG400030948	protein CASPARIAN STRIP INTEGRITY FACTOR 2-like isoform X1	gi|565392704|ref|XP_006362032.1|PREDICTED: uncharacterized protein LOC102589836 isoform X1 [Solanum tuberosum]	Solanum tuberosum	---NA---	---NA---	---NA---	---NA---	---NA---	---NA---	---NA---	---NA---	---NA---	6.96738	4.86796	2.09942
PGSC0003DMG400025144	transcription factor PAR1	gi|565395601|ref|XP_006363426.1|PREDICTED: transcription factor PAR1 [Solanum tuberosum]	Solanum tuberosum	protein dimerization activity-IEA	protein binding	---NA---	---NA---	---NA---	---NA---	---NA---	---NA---	---NA---	6.10177	3.83503	2.26674
PGSC0003DMG400022953	pyruvate decarboxylase 1	gi|694323483|ref|XP_009352809.1|PREDICTED: pyruvate decarboxylase 1 [Pyrus x bretschneideri]	Pyrus x bretschneideri	thiamine pyrophosphate binding-IEA;magnesium ion binding-IEA;catalytic activity-IEA;indolepyruvate decarboxylase activity-IEA;metal ion binding-IEA;lyase activity-IEA;carboxy-lyase activity-IEA;carboxy-lyase activity-IBA;intracellular-IBA	catalytic activity;binding;intracellular	Indolepyruvate decarboxylase	Thiamine pyrophosphate enzyme, central domain;DHS-like NAD/FAD-binding domain superfamily	thiamine pyrophosphate binding/magnesium ion binding;	Tryptophan metabolism	ec:1.4.3.2 - oxidase, ec:1.14.14.1 - monooxygenase, ec:4.1.1.28 - decarboxylase, ec:1.11.1.6 - equilase, ec:4.1.1.74 - decarboxylase	---NA---	---NA---	5.93534	1.75332	4.18202
PGSC0003DMG400029700	pistil-specific extensin-like protein	gi|565360541|ref|XP_006347025.1|PREDICTED: non-classical arabinogalactan protein 30 [Solanum tuberosum]	Solanum tuberosum	membrane-IEA;integral component of membrane-IEA;structural constituent of cell wall-IEA	structural molecule activity	---NA---	---NA---	---NA---	---NA---	---NA---	Pollen proteins Ole e I like	Function unknown ; Function unknown	6.0875	3.30537	2.78213
PGSC0003DMG400029736	---NA---	---NA---	---NA---	---NA---	---NA---	---NA---	---NA---	---NA---	---NA---	---NA---	---NA---	---NA---	5.36343	1.73146	3.63197
PGSC0003DMG400002085	pectinesterase-like	gi|1334296450|gb|PNT11501.1|hypothetical protein POPTR_011G025400v3 [Populus trichocarpa]	Populus trichocarpa	enzyme inhibitor activity-IEA;cell wall-IEA;negative regulation of catalytic activity-IEA;membrane-IEA;aspartyl esterase activity-IEA;integral component of membrane-IEA;cell wall organization-IEA;pectinesterase activity-IEA;pectinesterase activity-IBA;pectin catabolic process-IEA;cell periphery-IBA;hydrolase activity-IEA;pectinesterase inhibitor activity-IBA;cell wall modification-IEA;extracellul…	enzyme inhibitor activity;extracellular region;cell wall;fruit ripening;membrane;regulation of metabolic process;pectinesterase activity;cell wall modification;negative regulation of catalytic activity;aspartyl esterase activity;pectin catabolic process	Pectinesterase;Carboxylesterase	Pectinesterase, catalytic;Pectin lyase fold;Pectin lyase fold/virulence factor	cell wall modification/cell wall/pectinesterase activity;	Drug metabolism - other enzymes, Pentose and glucuronate interconversions	ec:1.17.4.1 - reductase, ec:2.3.1.5 - N-acetyltransferase, ec:2.5.1.18 - transferase, ec:3.1.1.1 - ali-esterase, ec:2.4.1.17 - 1-naphthol glucuronyltransferase, ec:4.2.2.2 - lyase, ec:3.1.1.11 - pectin demethoxylase, ec:2.4.1.17 - 1-naphthol glucuronyltransferase, ec:3.2.1.15 - pectin depolymerase	pectinesterase	Carbohydrate transport and metabolism	6.71037	4.72732	1.98305
PGSC0003DMG400003530	abscisic acid and environmental stress-inducible protein TAS14	gi|971538875|ref|XP_015160026.1|PREDICTED: abscisic acid and environmental stress-inducible protein TAS14-like [Solanum tuberosum]	Solanum tuberosum	cation transport-IEA;membrane-IEA;membrane-IBA;cation transmembrane transport-IEA;cytosol-IBA;integral component of membrane-IEA;zinc ion transmembrane transport-IEA;response to zinc ion-IBA;transmembrane transport-IEA;regulation of sequestering of zinc ion-IBA;response to water deprivation-IBA;response to stress-IEA;cation transmembrane transporter activity-IEA;zinc ion transmembrane transporter…	---NA---	---NA---	---NA---	---NA---	---NA---	---NA---	---NA---	---NA---	5.25634	-0.980036	6.23638
PGSC0003DMG400004017	phospholipase A1-IIbeta-like	gi|565345626|ref|XP_006339893.1|PREDICTED: uncharacterized protein LOC102591281 [Solanum tuberosum]	Solanum tuberosum	lipid metabolic process-IEA;membrane-IEA;integral component of membrane-IEA;hydrolase activity-IEA	lipid metabolic process;membrane;hydrolase activity	---NA---	Fungal lipase-like domain;Alpha/Beta hydrolase fold	lipid metabolic process;	---NA---	---NA---	Lipase (class 3);	Function unknown	4.52595	1.39848	3.12747
PGSC0003DMG400001372	NADH-ubiquinone reductase complex 1 MLRQ subunit	gi|565342397|ref|XP_006338343.1|PREDICTED: uncharacterized protein LOC102603988 [Solanum tuberosum]	Solanum tuberosum	membrane-IEA;integral component of membrane-IEA	molecular_function;membrane	---NA---	---NA---	---NA---	---NA---	---NA---	B12D protein	Function unknown	2.14689	-5.45397	7.60086
PGSC0003DMG400012631	titin isoform X7	gi|971535108|ref|XP_015162925.1|PREDICTED: titin isoform X13 [Solanum tuberosum]	Solanum tuberosum	---NA---	---NA---	---NA---	---NA---	---NA---	---NA---	---NA---	---NA---	---NA---	6.32587	9.39076	-3.06489
PGSC0003DMG400030255	kirola-like	gi|565403199|ref|XP_006367051.1|PREDICTED: kirola-like [Solanum tuberosum]	Solanum tuberosum	response to biotic stimulus-IEA;defense response-IEA	response to stress;response to biotic stimulus	---NA---	Bet v I/Major latex protein;START-like domain superfamily	response to biotic stimulus/defense response;response to biotic stimulus/defense response;	---NA---	---NA---	---NA---	---NA---	3.04761	-2.30196	5.34957
PGSC0003DMG400005261	cytochrome P450 714A1-like	gi|1026037843|ref|XP_016565011.1|PREDICTED: LOW QUALITY PROTEIN: cytochrome P450 714A1-like [Capsicum annuum]	Capsicum annuum	iron ion binding-IEA;metal ion binding-IEA;oxidoreductase activity-IEA;oxidoreductase activity, acting on paired donors, with incorporation or reduction of molecular oxygen-IEA;membrane-IEA;integral component of membrane-IEA;heme binding-IEA;oxidation-reduction process-IEA;monooxygenase activity-IEA;monooxygenase activity-IBA;nucleic acid binding-IEA	nucleic acid binding;iron ion binding;electron transfer activity;membrane;oxidoreductase activity, acting on paired donors, with incorporation or reduction of molecular oxygen, reduced flavin or flavoprotein as one donor, and incorporation of one atom of oxygen;heme binding;oxidation-reduction process	---NA---	---NA---	---NA---	---NA---	---NA---	Cytochrome p450	Secondary metabolites biosynthesis, transport and catabolism ; Secondary metabolites biosynthesis, transport and catabolism	5.74423	7.65423	-1.91
PGSC0003DMG400014823	probable xyloglucan endotransglucosylase/hydrolase protein 23	gi|565384696|ref|XP_006358262.1|PREDICTED: probable xyloglucan endotransglucosylase/hydrolase protein 23 [Solanum tuberosum]	Solanum tuberosum	apoplast-IEA;cell wall-IEA;cell wall organization-IEA;xyloglucan:xyloglucosyl transferase activity-IEA;transferase activity-IEA;hydrolase activity-IEA;hydrolase activity, acting on glycosyl bonds-IEA;xyloglucan metabolic process-IEA;metabolic process-IEA;cellular glucan metabolic process-IEA;hydrolase activity, hydrolyzing O-glycosyl compounds-IEA;extracellular region-IEA;carbohydrate metabolic p…	hydrolase activity, hydrolyzing O-glycosyl compounds;cell wall;cellular glucan metabolic process;xyloglucan:xyloglucosyl transferase activity;apoplast;cell wall organization	Xyloglucan:xyloglucosyl transferase	Xyloglucan endo-transglycosylase, C-terminal;Glycoside hydrolase family 16;Concanavalin A-like lectin/glucanase domain superfamily	cell wall/xyloglucan:xyloglucosyl transferase activity/apoplast/cellular glucan metabolic process;hydrolase activity, hydrolyzing O-glycosyl compounds/carbohydrate metabolic process;hydrolase activity, hydrolyzing O-glycosyl compounds/carbohydrate metabolic process;	---NA---	---NA---	hydrolase family 16	Carbohydrate transport and metabolism	7.45148	5.58297	1.86851
PGSC0003DMG400012020	21 kDa protein-like	gi|565392867|ref|XP_006362110.1|PREDICTED: 21 kDa protein-like isoform X1 [Solanum tuberosum]/gi|565404418|ref|XP_006367637.1|PREDICTED: 21 kDa protein-like [Solanum tuberosum]	Solanum tuberosum	enzyme inhibitor activity-IEA;enzyme inhibitor activity-IBA;negative regulation of catalytic activity-IEA	enzyme regulator activity	---NA---	Pectinesterase inhibitor domain;Invertase/pectin methylesterase inhibitor domain superfamily	enzyme inhibitor activity;enzyme inhibitor activity;enzyme inhibitor activity;	---NA---	---NA---	Invertase pectin methylesterase inhibitor family protein	Function unknown	5.16191	8.08255	-2.92064
PGSC0003DMG400014322	CEN-like protein 1	gi|1070971323|gb|OEL31916.1|Protein SELF-PRUNING [Dichanthelium oligosanthes]	Dichanthelium oligosanthes	---NA---	---NA---	---NA---	PEBP-like superfamily;Phosphatidylethanolamine-binding protein, eukaryotic	---NA---	---NA---	---NA---	---NA---	---NA---	-2.51845	4.22356	-6.742
PGSC0003DMG400010128	Kunitz-type inhibitor B	gi|20141714|sp|P30941.2|SPI7_SOLTURecName: Full=Serine protease inhibitor 7 AltName: Full=PIGEN1 Short=PIG AltName: Full=STPIA AltName: Full=STPIB AltName: Full=pF4 AltName: Full=pKEN14-28 AltName: Allergen=Sola t 4 Flags: Precursor/gi|696196855|gb|AIT42198.1|Kunitz-type inhibitor B [Solanum tuberosum]/gi|994779|dbj|BAA04149.1|proteinase inhibitor [Solanum tuberosum]/gi|696196859|gb|AIT42200.1|Ku…	Solanum tuberosum	endopeptidase inhibitor activity-IEA;serine-type endopeptidase inhibitor activity-IEA;peptidase activity-IEA;proteolysis-IEA;membrane-IEA;integral component of membrane-IEA;vacuole-IEA;vacuole-IDA;negative regulation of endopeptidase activity-IEA;peptidase inhibitor activity-IEA;negative regulation of peptidase activity-IEA	vacuole;cellular process;membrane;hydrolase activity;protein metabolic process;enzyme regulator activity	---NA---	Proteinase inhibitor I3, Kunitz legume;Kunitz inhibitor STI-like superfamily	endopeptidase inhibitor activity;endopeptidase inhibitor activity;endopeptidase inhibitor activity;endopeptidase inhibitor activity;endopeptidase inhibitor activity;	---NA---	---NA---	---NA---	---NA---	6.01049	0.580679	5.42982
PGSC0003DMG400010170	kunitz-type serine protease inhibitor DrTI-like	gi|565374761|ref|XP_006353920.1|PREDICTED: kunitz-type serine protease inhibitor DrTI-like [Solanum tuberosum]	Solanum tuberosum	endopeptidase inhibitor activity-IEA;negative regulation of endopeptidase activity-IEA	cellular process;protein metabolic process;enzyme regulator activity	---NA---	Proteinase inhibitor I3, Kunitz legume;Kunitz inhibitor STI-like superfamily	endopeptidase inhibitor activity;endopeptidase inhibitor activity;endopeptidase inhibitor activity;	---NA---	---NA---	---NA---	---NA---	8.28669	-2.717	11.0037
PGSC0003DMG400010136	cysteine protease inhibitor 8-like	gi|565374765|ref|XP_006353921.1|PREDICTED: cysteine protease inhibitor 9-like [Solanum tuberosum]	Solanum tuberosum	endopeptidase inhibitor activity-IEA;peptidase activity-IEA;proteolysis-IEA;membrane-IEA;integral component of membrane-IEA;negative regulation of endopeptidase activity-IEA	cellular process;protein metabolic process;enzyme regulator activity	---NA---	Proteinase inhibitor I3, Kunitz legume;Kunitz inhibitor STI-like superfamily	endopeptidase inhibitor activity;endopeptidase inhibitor activity;endopeptidase inhibitor activity;endopeptidase inhibitor activity;endopeptidase inhibitor activity;endopeptidase inhibitor activity;	---NA---	---NA---	---NA---	---NA---	6.34497	3.29423	3.05074
PGSC0003DMG400019855	putative mitochondrial protein	gi|1270960629|gb|PHT25004.1|hypothetical protein CQW23_35343 [Capsicum baccatum]	Capsicum baccatum	biological_process-ND;mitochondrion-IEA;membrane-IEA;integral component of membrane-IEA;molecular_function-ND	molecular_function;mitochondrion;membrane	---NA---	---NA---	---NA---	---NA---	---NA---	---NA---	Function unknown	8.1253	5.92445	2.20085
PGSC0003DMG400009120	probable plastid-lipid-associated protein 14, chloroplastic	gi|565367835|ref|XP_006350560.1|PREDICTED: probable plastid-lipid-associated protein 14, chloroplastic [Solanum tuberosum]	Solanum tuberosum	cyclin-dependent protein serine/threonine kinase activity-IBA;regulation of mitotic cell cycle-IBA;regulation of gene expression-IBA;protein kinase activity-IEA;ATP binding-IEA;nucleus-IBA;protein phosphorylation-IEA;protein phosphorylation-IBA	cyclin-dependent protein kinase holoenzyme complex;cyclin-dependent protein serine/threonine kinase activity;obsolete signal transducer activity;ATP binding;nucleus;protein phosphorylation;signal transduction;cellular component organization;cell cycle process;purine ribonucleoside binding;cytoplasmic part;positive regulation of cellular process;system development;cell division;regulation of cell …	Transferring phosphorus-containing groups;Cyclin-dependent kinase	---NA---	---NA---	---NA---	---NA---	Cyclin-Dependent Kinase	Cell cycle control, cell division, chromosome partitioning ; Signal transduction mechanisms	9.22286	6.65369	2.56918
PGSC0003DMG400009112	probable protein phosphatase 2C 51	gi|565367851|ref|XP_006350568.1|PREDICTED: probable protein phosphatase 2C 51 [Solanum tuberosum]	Solanum tuberosum	protein serine/threonine phosphatase activity-IEA;catalytic activity-IEA;metal ion binding-IEA;protein dephosphorylation-IEA;cation binding-IEA;hydrolase activity-IEA;phosphoprotein phosphatase activity-IEA	protein serine/threonine phosphatase activity;protein dephosphorylation;intracellular part;metal ion binding;regulation of cellular process;response to stimulus	Protein-serine/threonine phosphatase;4-nitrophenylphosphatase	PPM-type phosphatase domain;PPM-type phosphatase domain superfamily;Protein phosphatase 2C family;PPM-type phosphatase, divalent cation binding	catalytic activity;catalytic activity;protein dephosphorylation/protein serine/threonine phosphatase activity;cation binding;catalytic activity;catalytic activity;	Th1 and Th2 cell differentiation, T cell receptor signaling pathway, Aminobenzoate degradation	ec:3.1.3.16 - phosphatase, ec:3.1.3.16 - phosphatase, ec:1.14.14.1 - monooxygenase, ec:3.1.3.41 - nitrophenyl phosphatase	PHOsphatase; Phosphatase	Signal transduction mechanisms ; Signal transduction mechanisms	7.98003	2.62285	5.35718
PGSC0003DMG400019963	katanin p60 atpase-containing subunit a1	gi|565402358|ref|XP_006366648.1|PREDICTED: uncharacterized protein LOC102581738 [Solanum tuberosum]	Solanum tuberosum	nucleotide binding-IEA;microtubule severing-IEA;ATP binding-IEA;hydrolase activity-IEA;nucleus-IBA;ATPase activity-IBA;microtubule-severing ATPase activity-IEA	ATP binding;nucleus;obsolete ATP catabolic process;purine ribonucleotide catabolic process;purine ribonucleoside monophosphate catabolic process;purine ribonucleoside triphosphate catabolic process;membrane;cellular component organization;purine ribonucleoside binding;ATPase activity, coupled;cytoplasmic part;intracellular organelle part;ATP metabolic process;purine ribonucleoside catabolic proce…	Adenosinetriphosphatase;Nucleoside-triphosphate phosphatase;Microtubule-severing ATPase	---NA---	---NA---	Thiamine metabolism, Purine metabolism	ec:2.8.1.7 - desulfurase, ec:3.6.1.15 - phosphatase, ec:3.5.2.5 - ec:3.5.2.5 allantoinase, ec:3.6.1.3 - adenylpyrophosphatase, ec:1.17.4.1 - reductase, ec:3.6.1.15 - phosphatase, ec:2.7.7.4 - adenylyltransferase, ec:2.7.7.6 - RNA polymerase	ATPase family associated with various cellular activities (AAA); ATPase family AAA domaincontaining protein; Aaa atpase	Posttranslational modification, protein turnover, chaperones ; Intracellular trafficking, secretion, and vesicular transport ; Posttranslational modification, protein turnover, chaperones	6.14778	8.59219	-2.44441
PGSC0003DMG400009511	Kunitz-type protease inhibitor precursor	gi|565394031|ref|XP_006362667.1|PREDICTED: aspartic protease inhibitor 8 [Solanum tuberosum]	Solanum tuberosum	endopeptidase inhibitor activity-IEA;aspartic-type endopeptidase inhibitor activity-IEA;serine-type endopeptidase inhibitor activity-IEA;peptidase activity-IEA;proteolysis-IEA;vacuole-IEA;negative regulation of endopeptidase activity-IEA;peptidase inhibitor activity-IEA;negative regulation of peptidase activity-IEA	vacuole;cellular process;hydrolase activity;protein metabolic process;enzyme regulator activity	---NA---	Proteinase inhibitor I3, Kunitz legume;Kunitz inhibitor STI-like superfamily	endopeptidase inhibitor activity;endopeptidase inhibitor activity;endopeptidase inhibitor activity;endopeptidase inhibitor activity;endopeptidase inhibitor activity;endopeptidase inhibitor activity;	---NA---	---NA---	---NA---	---NA---	9.69447	4.60041	5.09406
PGSC0003DMG400009512	Kunitz-type inhibitor B	gi|696196821|gb|AIT42181.1|Kunitz-type inhibitor B [Solanum tuberosum]/gi|696196843|gb|AIT42192.1|Kunitz-type inhibitor B [Solanum tuberosum]/gi|20386381|gb|AAM21645.1|AF495584_1putative Kunitz-type proteinase inhibitor [Solanum tuberosum]	Solanum tuberosum	endopeptidase inhibitor activity-IEA;serine-type endopeptidase inhibitor activity-IEA;peptidase activity-IEA;proteolysis-IEA;membrane-IEA;integral component of membrane-IEA;vacuole-IEA;vacuole-IDA;negative regulation of endopeptidase activity-IEA;peptidase inhibitor activity-IEA;negative regulation of peptidase activity-IEA	vacuole;cellular process;membrane;hydrolase activity;protein metabolic process;enzyme regulator activity	---NA---	Proteinase inhibitor I3, Kunitz legumeKunitz inhibitor STI-like superfamily	endopeptidase inhibitor activity;endopeptidase inhibitor activity;endopeptidase inhibitor activity;endopeptidase inhibitor activity;endopeptidase inhibitor activity;	---NA---	---NA---	---NA---	---NA---	4.8413	-0.347767	5.18907
PGSC0003DMG400009513	Kunitz-type protease inhibitor precursor	gi|565394033|ref|XP_006362668.1|PREDICTED: aspartic protease inhibitor 3 [Solanum tuberosum]	Solanum tuberosum	endopeptidase inhibitor activity-IEA;aspartic-type endopeptidase inhibitor activity-IEA;serine-type endopeptidase inhibitor activity-IEA;peptidase activity-IEA;proteolysis-IEA;vacuole-IEA;peptidase inhibitor activity-IEA;negative regulation of endopeptidase activity-IEA;negative regulation of peptidase activity-IEA	vacuole;cellular process;hydrolase activity;protein metabolic process;enzyme regulator activity	---NA---	Proteinase inhibitor I3, Kunitz legume;Kunitz inhibitor STI-like superfamily	endopeptidase inhibitor activity;endopeptidase inhibitor activity;endopeptidase inhibitor activity;endopeptidase inhibitor activity;endopeptidase inhibitor activity;endopeptidase inhibitor activity;	---NA---	---NA---	---NA---	---NA---	13.1787	9.57968	3.59904
PGSC0003DMG400009514	Kunitz-type protease inhibitor precursor	gi|565394035|ref|XP_006362669.1|PREDICTED: aspartic protease inhibitor 11-like [Solanum tuberosum]	Solanum tuberosum	endopeptidase inhibitor activity-IEA;peptidase activity-IEA;proteolysis-IEA;integral component of membrane-IEA;negative regulation of endopeptidase activity-IEA	cellular process;protein metabolic process;enzyme regulator activity	---NA---	Proteinase inhibitor I3, Kunitz legume;Kunitz inhibitor STI-like superfamily	endopeptidase inhibitor activity;endopeptidase inhibitor activity;endopeptidase inhibitor activity;endopeptidase inhibitor activity;	---NA---	---NA---	---NA---	---NA---	9.6221	6.70786	2.91424
PGSC0003DMG400004547	proteinase inhibitor II	gi|696196945|gb|AIT42243.1|proteinase inhibitor 2 [Solanum tuberosum]/gi|334898809|gb|AEH21810.1|proteinase inhibitor II precursor type A-a [Solanum tuberosum]/gi|225382|prf||1301308Aproteinase inhibitor II/gi|21524|emb|CAA27408.1|unnamed protein product [Solanum tuberosum]/gi|21522|emb|CAA27730.1|proteinase inhibitor II [Solanum tuberosum]/gi|334898801|gb|AEH21806.1|proteinase inhibitor II precu…	Solanum tuberosum	serine-type endopeptidase inhibitor activity-IEA;membrane-IEA;integral component of membrane-IEA;negative regulation of endopeptidase activity-IEA;peptidase inhibitor activity-IEA;negative regulation of peptidase activity-IEA	cellular process;membrane;protein metabolic process;enzyme regulator activity	---NA---	Proteinase inhibitor I20	serine-type endopeptidase inhibitor activity;	---NA---	---NA---	---NA---	---NA---	9.79348	3.77752	6.01596
PGSC0003DMG400015225	PREDICTED: uncharacterized protein LOC102597226	gi|565369609|ref|XP_006351427.1|PREDICTED: uncharacterized protein LOC102597226 [Solanum tuberosum]	Solanum tuberosum	---NA---	---NA---	---NA---	---NA---	---NA---	---NA---	---NA---	---NA---	---NA---	3.1036	5.86169	-2.75808
PGSC0003DMG400018080	plant cysteine oxidase 2-like isoform X1	gi|565354979|ref|XP_006344382.1|PREDICTED: plant cysteine oxidase 2-like [Solanum tuberosum]	Solanum tuberosum	oxidoreductase activity, acting on single donors with incorporation of molecular oxygen, incorporation of two atoms of oxygen-IEA;dioxygenase activity-IEA;oxidation-reduction process-IEA;oxidation-reduction process-IBA	cysteamine dioxygenase activity;oxidation-reduction process	Acting on single donors with incorporation of molecular oxygen (oxygenases). The oxygen incorporated need not be derived from O(2)	---NA---	---NA---	---NA---	---NA---	2-aminoethanethiol	Function unknown ; Replication, recombination and repair	3.01293	-3.30196	6.3149
PGSC0003DMG400024474	gibberellin-regulated protein 10-like	gi|565356320|ref|XP_006345016.1|PREDICTED: gibberellin-regulated protein 10-like [Solanum tuberosum]	Solanum tuberosum	---NA---	---NA---	---NA---	Gibberellin regulated protein	---NA---	---NA---	---NA---	---NA---	---NA---	7.11159	5.14098	1.97061
PGSC0003DMG400014184	nudix hydrolase 18, mitochondrial-like	gi|565349023|ref|XP_006341498.1|PREDICTED: nudix hydrolase 18, mitochondrial-like isoform X1 [Solanum tuberosum]	Solanum tuberosum	cytoplasm-IBA;hydrolase activity, acting on acid anhydrides, in phosphorus-containing anhydrides-IBA;hydrolase activity-IEA;nucleus-IBA	nucleus;mitochondrion;DNA repair;8-oxo-7,8-dihydroguanosine triphosphate pyrophosphatase activity;diphosphoinositol-polyphosphate diphosphatase activity;bis(5'-nucleosyl)-tetraphosphatase activity;metal ion binding	---NA---	---NA---	---NA---	---NA---	---NA---	nudix (nucleoside diphosphate linked moiety X)-type motif; Nudix hydrolase	Replication, recombination and repair ; Replication, recombination and repair	4.89729	6.67853	-1.78124
PGSC0003DMG400005731	Non-specific lipid-transfer protein 2	gi|24745959|dbj|BAC23052.1|putative lipid transfer protein [Solanum tuberosum]/gi|568815610|ref|NP_001275625.1|probable non-specific lipid-transfer protein AKCS9-like precursor [Solanum tuberosum]	Solanum tuberosum	lipid transport-IEA	transport	---NA---	Bifunctional inhibitor/plant lipid transfer protein/seed storage helical domain;Non-specific lipid-transfer protein type 2;Bifunctional inhibitor/plant lipid transfer protein/seed storage helical domain superfamily	lipid transport;lipid transport;	---NA---	---NA---	nonspecific lipid-transfer protein	Intracellular trafficking, secretion, and vesicular transport	7.55837	5.67388	1.88448
PGSC0003DMG400002552	aquaporin TIP2-1	gi|158145641|gb|ABW22052.1|putative delta-type tonoplast intrinsic protein, partial [Solanum chilense]	Solanum chilense	transmembrane transport-IEA;channel activity-IEA;membrane-IEA;integral component of membrane-IEA	transporter activity;transport;membrane	---NA---	Major intrinsic protein;Aquaporin-like;Aquaporin transporter	transmembrane transport/channel activity/membrane;transmembrane transport/channel activity/membrane;	---NA---	---NA---	---NA---	---NA---	7.03854	9.19145	-2.15292
PGSC0003DMG400002607	PREDICTED: uncharacterized protein LOC102584899 isoform X1	gi|971542791|ref|XP_015162256.1|PREDICTED: uncharacterized protein LOC102584899 isoform X1 [Solanum tuberosum]	Solanum tuberosum	membrane-IEA;integral component of membrane-IEA	---NA---	---NA---	---NA---	---NA---	---NA---	---NA---	---NA---	---NA---	6.30412	8.24022	-1.9361
PGSC0003DMG400014029	2-hydroxy-6-oxononadienedioate/2-hydroxy-6-oxononatrienedioate hydrolase	gi|565351964|ref|XP_006342917.1|PREDICTED: 2-hydroxy-6-oxononadienedioate/2-hydroxy-6-oxononatrienedioate hydrolase [Solanum tuberosum]	Solanum tuberosum	membrane-IEA;integral component of membrane-IEA;hydrolase activity-IEA	membrane;hydrolase activity	---NA---	Alpha/beta hydrolase fold-1;Alpha/Beta hydrolase fold	---NA---	---NA---	---NA---	---NA---	---NA---	4.03997	6.37399	-2.33402
PGSC0003DMG400039263	nodulation-signaling pathway 1 protein-like	gi|565351962|ref|XP_006342916.1|PREDICTED: nodulation-signaling pathway 1 protein-like [Solanum tuberosum]	Solanum tuberosum	transcription, DNA-templated-IEA;regulation of secondary shoot formation-IEA;regulation of transcription, DNA-templated-IEA;hormone biosynthetic process-IEA	molecular_function;nucleobase-containing compound metabolic process;multicellular organism development;biosynthetic process;anatomical structure morphogenesis	---NA---	Transcription factor GRAS;Scarecrow-like protein 29/nodulation signalling pathway 1	---NA---	---NA---	---NA---	Pathway 1	Function unknown	3.58484	5.96716	-2.38232
PGSC0003DMG400002824	NAC transcription factor 29-like	gi|565354734|ref|XP_006344264.1|PREDICTED: NAC transcription factor 29-like [Solanum tuberosum]	Solanum tuberosum	DNA binding-IEA;transcription, DNA-templated-IEA;regulation of transcription, DNA-templated-IEA;nucleus-IEA	DNA binding;RNA polymerase III complex;RNA polymerase I complex;transcription, DNA-templated;RNA polymerase II general transcription initiation factor activity;RNA polymerase II, holoenzyme;obsolete transcription regulator activity	---NA---	---NA---	---NA---	---NA---	---NA---	nac domain	Transcription	3.83911	6.06927	-2.23016
PGSC0003DMG400007464	---NA---	---NA---	---NA---	---NA---	---NA---	---NA---	---NA---	---NA---	---NA---	---NA---	---NA---	---NA---	3.52047	6.19639	-2.67592
PGSC0003DMG400006003	TMV resistance protein N-like	gi|565389451|ref|XP_006360469.1|PREDICTED: TMV resistance protein N-like isoform X1 [Solanum tuberosum]	Solanum tuberosum	signal transduction-IEA;membrane-IEA;integral component of membrane-IEA;ADP binding-IEA	protein serine/threonine kinase activity;protein binding;ATP binding;protein phosphorylation;defense response;signal transduction;integral component of membrane;purine ribonucleoside binding;ADP binding;cell part	---NA---	Leucine-rich repeat domain superfamily;Leucine-rich repeat	protein binding;	---NA---	---NA---	leucine Rich Repeat	Function unknown	4.00119	6.39848	-2.39729
PGSC0003DMG400010759	histone H3.v1-like	gi|460381992|ref|XP_004236724.1|PREDICTED: histone H3.v1-like [Solanum lycopersicum]	Solanum lycopersicum	---NA---	---NA---	---NA---	---NA---	---NA---	---NA---	---NA---	---NA---	---NA---	2.85224	6.19339	-3.34115
PGSC0003DMG400024003	probable L-gulonolactone oxidase 6	gi|565346098|ref|XP_006340105.1|PREDICTED: probable L-gulonolactone oxidase 6 [Solanum tuberosum]	Solanum tuberosum	oxidoreductase activity, acting on the CH-OH group of donors, oxygen as acceptor-IEA;FAD binding-IEA;oxidoreductase activity-IEA;flavin adenine dinucleotide binding-IEA;catalytic activity-IEA;membrane-IEA;oxidation-reduction process-IEA;L-gulonolactone oxidase activity-IEA;D-arabinono-1,4-lactone oxidase activity-IEA	D-arabinono-1,4-lactone oxidase activity;D-lactate dehydrogenase (cytochrome) activity;UDP-N-acetylmuramate dehydrogenase activity;membrane;galactonolactone dehydrogenase activity;L-ascorbic acid biosynthetic process;cell part;L-gulonolactone oxidase activity;flavin adenine dinucleotide binding;iron-sulfur cluster binding;oxidation-reduction process	D-arabinono-1,4-lactone oxidase;L-gulonolactone oxidase	D-arabinono-1,4-lactone oxidase	membrane/D-arabinono-1,4-lactone oxidase activity/oxidation-reduction process;	Ascorbate and aldarate metabolism	ec:1.1.3.8 - oxidase, ec:1.10.3.3 - oxidase, ec:1.11.1.11 - peroxidase, ec:2.4.1.17 - 1-naphthol glucuronyltransferase, ec:1.13.99.1 - oxygenase	FAD linked oxidase domain protein; FAD-binding and arabino-lactone oxidase domains containing protein	Defense mechanisms ; Energy production and conversion	2.78076	-4.30196	7.08272
PGSC0003DMG400028703	GDSL esterase/lipase At5g33370-like	gi|565346888|ref|XP_006340478.1|PREDICTED: GDSL esterase/lipase At5g33370-like [Solanum tuberosum]	Solanum tuberosum	lipid metabolic process-IEA;triglyceride lipase activity-IEA;lipase activity-IEA;hydrolase activity-IEA;hydrolase activity, acting on ester bonds-IEA	extracellular region;lipid metabolic process;lipase activity	Carboxylesterase;Triacylglycerol lipase	---NA---	---NA---	Drug metabolism - other enzymes, Glycerolipid metabolism	ec:1.17.4.1 - reductase, ec:2.3.1.5 - N-acetyltransferase, ec:2.5.1.18 - transferase, ec:3.1.1.1 - ali-esterase, ec:2.4.1.17 - 1-naphthol glucuronyltransferase, ec:2.4.1.46 - synthase, ec:3.1.1.23 - lipase, ec:2.3.1.20 - O-acyltransferase, ec:3.1.1.3 - lipase	GDSL esterase lipase	Function unknown	2.14689	-5.45397	7.60086
PGSC0003DMG400009825	cytochrome P450 CYP736A12-like	gi|970023442|ref|XP_015073056.1|PREDICTED: cytochrome P450 CYP736A12-like [Solanum pennellii]	Solanum pennellii	iron ion binding-IEA;metal ion binding-IEA;oxidoreductase activity, acting on paired donors, with incorporation or reduction of molecular oxygen-IEA;oxidoreductase activity-IEA;membrane-IEA;integral component of membrane-IEA;heme binding-IEA;oxidation-reduction process-IEA;monooxygenase activity-IEA	iron ion binding;electron transfer activity;membrane;oxidoreductase activity, acting on paired donors, with incorporation or reduction of molecular oxygen, reduced flavin or flavoprotein as one donor, and incorporation of one atom of oxygen;heme binding;oxidation-reduction process	---NA---	Cytochrome P450, E-class, group I;Cytochrome P450;Cytochrome P450 superfamily;Cytochrome P450, conserved site	heme binding/oxidoreductase activity, acting on paired donors, with incorporation or reduction of molecular oxygen/oxidation-reduction process/iron ion binding;oxidoreductase activity, acting on paired donors, with incorporation or reduction of molecular oxygen/heme binding/oxidation-reduction process/iron ion binding;heme binding/oxidoreductase activity, acting on paired donors, with incorporati…	---NA---	---NA---	Cytochrome p45---NA---	Secondary metabolites biosynthesis, transport and catabolism ; Secondary metabolites biosynthesis, transport and catabolism	3.70797	6.19689	-2.48892
PGSC0003DMG400009822	cytochrome P450 CYP736A12-like	gi|565376423|ref|XP_006354705.1|PREDICTED: cytochrome P450 CYP736A12-like [Solanum tuberosum]	Solanum tuberosum	iron ion binding-IEA;metal ion binding-IEA;oxidoreductase activity, acting on paired donors, with incorporation or reduction of molecular oxygen-IEA;oxidoreductase activity-IEA;membrane-IEA;integral component of membrane-IEA;heme binding-IEA;oxidation-reduction process-IEA;monooxygenase activity-IEA	iron ion binding;electron transfer activity;membrane;oxidoreductase activity, acting on paired donors, with incorporation or reduction of molecular oxygen, reduced flavin or flavoprotein as one donor, and incorporation of one atom of oxygen;heme binding;oxidation-reduction process	---NA---	Cytochrome P450, E-class, group I;Cytochrome P450;Cytochrome P450 superfamily	iron ion binding/oxidoreductase activity, acting on paired donors, with incorporation or reduction of molecular oxygen/heme binding/oxidation-reduction process;iron ion binding/oxidation-reduction process/oxidoreductase activity, acting on paired donors, with incorporation or reduction of molecular oxygen/heme binding;oxidoreductase activity, acting on paired donors, with incorporation or reducti…	---NA---	---NA---	Cytochrome p45---NA---	Secondary metabolites biosynthesis, transport and catabolism ; Secondary metabolites biosynthesis, transport and catabolism	5.94916	8.24469	-2.29553
PGSC0003DMG400031199	alkane hydroxylase MAH1-like	gi|697185133|ref|XP_009601590.1|PREDICTED: alkane hydroxylase MAH1-like [Nicotiana tomentosiformis]	Nicotiana tomentosiformis	iron ion binding-IEA;metal ion binding-IEA;oxidoreductase activity-IEA;oxidoreductase activity, acting on paired donors, with incorporation or reduction of molecular oxygen-IEA;membrane-IEA;integral component of membrane-IEA;heme binding-IEA;oxidation-reduction process-IEA;monooxygenase activity-IEA	catalytic activity;binding;metabolic process;membrane	---NA---	Cytochrome P450;Cytochrome P450, E-class, group I;Cytochrome P450 superfamily;Cytochrome P450, conserved site	heme binding/oxidoreductase activity, acting on paired donors, with incorporation or reduction of molecular oxygen/iron ion binding/oxidation-reduction process;heme binding/oxidation-reduction process/oxidoreductase activity, acting on paired donors, with incorporation or reduction of molecular oxygen/iron ion binding;oxidoreductase activity, acting on paired donors, with incorporation or reducti…	---NA---	---NA---	---NA---	---NA---	2.20265	-5.45397	7.65662
PGSC0003DMG401025318	Zinc finger CCCH domain-containing protein 7	gi|971568374|ref|XP_015168862.1|PREDICTED: uncharacterized protein LOC102595922 isoform X1 [Solanum tuberosum]	Solanum tuberosum	metal ion binding-IEA	binding	---NA---	---NA---	---NA---	---NA---	---NA---	---NA---	---NA---	2.81694	5.59664	-2.77969
PGSC0003DMG400004930	G-type lectin S-receptor-like serine/threonine-protein kinase At4g27290	gi|565380878|ref|XP_006356818.1|PREDICTED: G-type lectin S-receptor-like serine/threonine-protein kinase At4g27290 [Solanum tuberosum]	Solanum tuberosum	nucleotide binding-IEA;recognition of pollen-IEA;membrane-IEA;proteolysis-IEA;integral component of membrane-IEA;phosphorylation-IEA;transferase activity-IEA;kinase activity-IEA;carbohydrate binding-IEA;protein kinase activity-IEA;cysteine-type peptidase activity-IEA;protein serine/threonine kinase activity-IEA;protein serine/threonine kinase activity-IBA;ATP binding-IEA;protein phosphorylation-I…	protein serine/threonine kinase activity;protein tyrosine kinase activity;obsolete signal transducer activity;ATP binding;plasma membrane;protein phosphorylation;enzyme linked receptor protein signaling pathway;pollen-pistil interaction;integral component of membrane;carbohydrate binding;purine ribonucleoside binding;intracellular part;molecular transducer activity	Transferring phosphorus-containing groups	Bulb-type lectin domain;PAN/Apple domain;S-locus glycoprotein domain;S-locus-specific glycoprotein/EP1;Bulb-type lectin domain superfamily	recognition of pollen;	---NA---	---NA---	Serine Threonine protein kinase	Signal transduction mechanisms	3.08518	5.88601	-2.80083
PGSC0003DMG400021508	zinc finger protein ZAT10-like	gi|971576899|ref|XP_015158304.1|PREDICTED: LOW QUALITY PROTEIN: zinc finger protein ZAT10 [Solanum tuberosum]	Solanum tuberosum	nucleus-IBA;nucleic acid binding-IEA	DNA binding;DNA-binding transcription factor activity;nucleus;regulation of transcription, DNA-templated;zinc ion binding	---NA---	Zinc finger C2H2-type;Zinc finger C2H2 superfamily	nucleic acid binding;nucleic acid binding;nucleic acid binding;nucleic acid binding;nucleic acid binding;	---NA---	---NA---	Zinc finger protein	Transcription ; Function unknown	5.27759	7.65223	-2.37464
PGSC0003DMG400009893	replication protein A 70 kDa DNA-binding subunit B-like isoform X1	gi|971557376|ref|XP_015165929.1|PREDICTED: replication protein A 70 kDa DNA-binding subunit B-like isoform X2 [Solanum tuberosum]	Solanum tuberosum	---NA---	---NA---	---NA---	---NA---	---NA---	---NA---	---NA---	---NA---	---NA---	6.73037	8.66535	-1.93498
PGSC0003DMG400028302	cytosolic sulfotransferase 12-like	gi|565364164|ref|XP_006348797.1|PREDICTED: cytosolic sulfotransferase 12-like [Solanum tuberosum]	Solanum tuberosum	sulfotransferase activity-IEA;transferase activity-IEA	alcohol sulfotransferase activity;cytoplasm;sulfur compound metabolic process;primary metabolic process;organic substance metabolic process	---NA---	Sulfotransferase domain;Sulfotransferase domain;P-loop containing nucleoside triphosphate hydrolase	sulfotransferase activity;	---NA---	---NA---	Sulfotransferase	Translation, ribosomal structure and biogenesis ; Function unknown	2.24974	5.02447	-2.77473
PGSC0003DMG400015602	gibberellin-regulated protein 3-like	gi|460386048|ref|XP_004238712.1|PREDICTED: snakin-2-like [Solanum lycopersicum]	Solanum lycopersicum	membrane-IEA;integral component of membrane-IEA	membrane	---NA---	---NA---	---NA---	---NA---	---NA---	---NA---	---NA---	5.48366	1.42596	4.05771
PGSC0003DMG400016973	E3 ubiquitin-protein ligase TRAF7	gi|565349631|ref|XP_006341793.1|PREDICTED: E3 ubiquitin-protein ligase TRAF7 [Solanum tuberosum]	Solanum tuberosum	myosin heavy chain kinase activity-IEA;transferase activity-IEA;ligase activity-IEA;plasma membrane-IEA;protein phosphorylation-IEA	protein binding;plasma membrane;transferase activity	---NA---	G-protein beta WD-40 repeat;WD40 repeat;WD40/YVTN repeat-like-containing domain superfamily;WD40-repeat-containing domain;WD40-repeat-containing domain superfamily	protein binding;protein binding;protein binding;protein binding;protein binding;protein binding;protein binding;protein binding	---NA---	---NA---	WD domain, G-beta repeat	Function unknown	5.41524	8.33262	-2.91738
PGSC0003DMG400013051	---NA---	---NA---	---NA---	---NA---	---NA---	---NA---	---NA---	---NA---	---NA---	---NA---	---NA---	---NA---	3.29533	-5.30196	8.5973
PGSC0003DMG400033885	1-aminocyclopropane-1-carboxylate synthase	gi|565357590|ref|XP_006345624.1|PREDICTED: 1-aminocyclopropane-1-carboxylate synthase 4-like [Solanum tuberosum]	Solanum tuberosum	1-aminocyclopropane-1-carboxylate biosynthetic process-IEA;pyridoxal phosphate binding-IEA;1-aminocyclopropane-1-carboxylate synthase activity-IEA;catalytic activity-IEA;biosynthetic process-IEA;ethylene biosynthetic process-IEA;lyase activity-IEA;fruit ripening-IEA	L-aspartate:2-oxoglutarate aminotransferase activity;lysine biosynthetic process via diaminopimelate;fruit ripening;L,L-diaminopimelate aminotransferase activity;1-aminocyclopropane-1-carboxylate synthase activity;pyridoxal phosphate binding;1-aminocyclopropane-1-carboxylate biosynthetic process;L-phenylalanine:2-oxoglutarate aminotransferase activity	1-aminocyclopropane-1-carboxylate synthase	Pyridoxal phosphate-dependent transferase domain 1;Pyridoxal phosphate-dependent transferase, major domain;Aminotransferase, class I/classII;Aminotransferases, class-I, pyridoxal-phosphate-binding site;Pyridoxal phosphate-dependent transferase	catalytic activity;catalytic activity;biosynthetic process/pyridoxal phosphate binding;pyridoxal phosphate binding/catalytic activity/biosynthetic process;	Cysteine and methionine metabolism	ec:4.4.1.14 - synthase, ec:1.4.3.2 - oxidase, ec:2.6.1.1 - transaminase, ec:2.1.1.37 - (cytosine-5-)-methyltransferase, ec:2.6.1.44 - transaminase, ec:1.14.17.4 - oxidase, ec:1.1.1.27 - dehydrogenase	1-aminocyclopropane-1-carboxylate synthase; aminotransferase	Amino acid transport and metabolism ; Amino acid transport and metabolism	-0.27052	4.92324	-5.19376
PGSC0003DMG400030105	monothiol glutaredoxin-S1-like	gi|565378181|ref|XP_006355540.1|PREDICTED: monothiol glutaredoxin-S1-like [Solanum tuberosum]	Solanum tuberosum	protein disulfide oxidoreductase activity-IEA;cell redox homeostasis-IEA;electron transfer activity-IEA;oxidation-reduction process-IEA;electron transport chain-IEA;cell-IEA	nucleus;generation of precursor metabolites and energy;electron transfer activity;protein disulfide oxidoreductase activity;antioxidant activity;ion binding;cytoplasmic part;cell redox homeostasis;oxidation-reduction process	---NA---	Glutaredoxin-like, plant II;Glutaredoxin;Thioredoxin-like superfamily	protein disulfide oxidoreductase activity/electron transfer activity/cell redox homeostasis;protein disulfide oxidoreductase activity/electron transfer activity/cell redox homeostasis;	---NA---	---NA---	Glutaredoxin; GLutaRedoXin	Posttranslational modification, protein turnover, chaperones ; Posttranslational modification, protein turnover, chaperones	3.47024	-1.98004	5.45027
PGSC0003DMG400021838	---NA---	---NA---	---NA---	---NA---	---NA---	---NA---	---NA---	---NA---	---NA---	---NA---	---NA---	---NA---	4.0457	-0.395073	4.44078
PGSC0003DMG400015760	Transcription factor FAMA	gi|565399908|ref|XP_006365482.1|PREDICTED: transcription factor FAMA-like [Solanum tuberosum]	Solanum tuberosum	positive regulation of transcription, DNA-templated-IEA;negative regulation of histone H3-K27 methylation-IEA;negative regulation of cell division-IEA;positive regulation of cell differentiation-IEA;protein dimerization activity-IEA;guard cell differentiation-IEA;guard cell fate commitment-IEA;nucleus-IEA;guard mother cell differentiation-IEA	protein binding;RNA polymerase III complex;RNA polymerase I complex;transcription, DNA-templated;cellular protein modification process;post-embryonic development;cellular component organization;RNA polymerase II general transcription initiation factor activity;RNA polymerase II, holoenzyme;cell differentiation;obsolete transcription regulator activity	---NA---	Helix-loop-helix DNA-binding domain superfamily;Myc-type, basic helix-loop-helix (bHLH) domain	protein dimerization activity;protein dimerization activity;protein dimerization activity;protein dimerization activity;protein dimerization activity	---NA---	---NA---	Transcription factor	Transcription	1.6313	5.26504	-3.63374
PGSC0003DMG400023514	PREDICTED: uncharacterized protein LOC102600127 isoform X1	gi|565358225|ref|XP_006345928.1|PREDICTED: uncharacterized protein LOC102600127 isoform X1 [Solanum tuberosum]	Solanum tuberosum	membrane-IEA;integral component of membrane-IEA	membrane	---NA---	Conserved hypothetical protein CHP01589, plant	---NA---	---NA---	---NA---	---NA---	---NA---	3.32704	6.26837	-2.94132
PGSC0003DMG400004170	asparagine synthetase [glutamine-hydrolyzing]	gi|1347707281|gb|PPS05585.1|hypothetical protein GOBAR_AA15062 [Gossypium barbadense]	Gossypium barbadense	asparagine biosynthetic process-IEA;asparagine biosynthetic process-IBA;nucleotide binding-IEA;response to glucose-IEA;ligase activity-IEA;protein homodimerization activity-IBA;cellular response to sucrose starvation-IEA;response to fructose-IEA;asparagine synthase (glutamine-hydrolyzing) activity-IEA;asparagine synthase (glutamine-hydrolyzing) activity-IBA;response to sucrose-IEA;cellular amino …	asparagine synthase (glutamine-hydrolyzing) activity;protein binding;ATP binding;cytoplasm;response to abiotic stimulus;purine ribonucleoside binding;negative regulation of apoptotic process;positive regulation of mitotic cell cycle;L-asparagine biosynthetic process	Asparagine synthase (glutamine-hydrolyzing)	Asparagine synthase;Rossmann-like alpha/beta/alpha sandwich fold	asparagine synthase (glutamine-hydrolyzing) activity/asparagine biosynthetic process;asparagine synthase (glutamine-hydrolyzing) activity/asparagine biosynthetic process;	Alanine, aspartate and glutamate metabolism	ec:1.4.3.16 - oxidase, ec:1.4.3.2 - oxidase, ec:2.6.1.1 - transaminase, ec:2.6.1.44 - transaminase, ec:2.6.1.96 - transaminase, ec:6.3.5.4 - synthase (glutamine-hydrolysing), ec:4.1.1.15 - decarboxylase, ec:3.5.1.1 - asparaginase II	asparagine synthetase	Amino acid transport and metabolism ; Amino acid transport and metabolism	7.65289	5.16258	2.4903
PGSC0003DMG400020777	---NA---	---NA---	---NA---	---NA---	---NA---	---NA---	---NA---	---NA---	---NA---	---NA---	---NA---	---NA---	4.61341	6.69345	-2.08004
PGSC0003DMG400021591	putative glycerol-3-phosphate transporter 1	gi|565383201|ref|XP_006357909.1|PREDICTED: putative glycerol-3-phosphate transporter 1 [Solanum tuberosum]	Solanum tuberosum	transmembrane transport-IEA;membrane-IEA;integral component of membrane-IEA;transmembrane transporter activity-IEA	cellular process;polyol transmembrane transporter activity;glycerol-3-phosphate transmembrane transporter activity;alcohol transmembrane transporter activity;polyol transport;glycerol-3-phosphate transmembrane transport;integral component of membrane	---NA---	Major facilitator superfamily;Major facilitator superfamily domain;MFS transporter superfamily	transmembrane transport/integral component of membrane;	---NA---	---NA---	transporter	Carbohydrate transport and metabolism	6.82196	4.18989	2.63207
PGSC0003DMG400030771	alcohol dehydrogenase	gi|1340447090|ref|XP_023753583.1|alcohol dehydrogenase 2-like isoform X2 [Lactuca sativa]	Lactuca sativa	cytoplasm-IEA;zinc ion binding-IEA;oxidoreductase activity-IEA;metal ion binding-IEA;alcohol dehydrogenase (NAD) activity-IEA;oxidation-reduction process-IEA	nucleotide binding;retinoid metabolic process;alcohol dehydrogenase (NAD) activity;ethanol oxidation;cellular aldehyde metabolic process;response to stress;zinc ion binding;response to organic substance;intracellular membrane-bounded organelle;small molecule catabolic process;cytoplasmic part;S-(hydroxymethyl)glutathione dehydrogenase activity;regulation of biological quality;organic substance ca…	Alcohol dehydrogenase	Alcohol dehydrogenase, N-terminal;GroES-like superfamily	oxidation-reduction process;	alpha-Linolenic acid metabolism, Metabolism of xenobiotics by cytochrome P450, Drug metabolism - cytochrome P450, Naphthalene degradation, Retinol metabolism, Chloroalkane and chloroalkene degradation, Tyrosine metabolism, Fatty acid degradation, Biosynthesis of antibiotics, Glycolysis / Gluconeogenesis, Glycine, serine and threonine metabolism	ec:5.3.99.6 - cyclase, ec:1.1.1.1 - dehydrogenase, ec:1.13.11.12 - 13S-lipoxygenase, ec:4.2.1.92 - dehydratase, ec:3.1.1.32 - A1, ec:1.1.1.1 - dehydrogenase, ec:1.14.14.1 - monooxygenase, ec:2.5.1.18 - transferase, ec:2.4.1.17 - 1-naphthol glucuronyltransferase, ec:1.1.1.1 - dehydrogenase, ec:1.14.14.1 - monooxygenase, ec:1.14.13.8 - monooxygenase, ec:2.5.1.18 - transferase, ec:2.4.1.17 - 1-napht…	alcohol dehydrogenase	Secondary metabolites biosynthesis, transport and catabolism ; Energy production and conversion	7.46882	2.70366	4.76516
PGSC0003DMG400004872	inositol oxygenase 1-like	gi|565382055|ref|XP_006357365.1|PREDICTED: inositol oxygenase 1-like [Solanum tuberosum]	Solanum tuberosum	inositol oxygenase activity-IEA;cytoplasm-IEA;iron ion binding-IEA;inositol catabolic process-IEA;oxidation-reduction process-IEA	aldo-keto reductase (NADP) activity;cytoplasm;ferric iron binding;oxidoreductase activity, acting on NAD(P)H;inositol catabolic process;cellular biosynthetic process;inositol oxygenase activity;oxidation-reduction process;organic cyclic compound binding;heterocyclic compound binding;organic substance biosynthetic process	Inositol oxygenase	Inositol oxygenase	inositol oxygenase activity/oxidation-reduction process/cytoplasm/iron ion binding/inositol catabolic process;inositol oxygenase activity/oxidation-reduction process/cytoplasm/iron ion binding/inositol catabolic process;	Ascorbate and aldarate metabolism, Inositol phosphate metabolism	ec:1.1.3.8 - oxidase, ec:1.10.3.3 - oxidase, ec:1.11.1.11 - peroxidase, ec:2.4.1.17 - 1-naphthol glucuronyltransferase, ec:1.13.99.1 - oxygenase, ec:2.7.1.67 - 4-kinase, ec:3.1.3.36 - 5-phosphatase, ec:3.1.4.11 - phospholipase C, ec:3.1.3.56 - 5-phosphatase, ec:3.1.4.3 - C, ec:5.5.1.4 - synthase, ec:3.1.3.25 - phosphatase, ec:2.7.1.134 - 1-kinase, ec:1.13.99.1 - oxygenase, ec:2.7.1.159 - 5/6-kina…	oxygenase; inositol oxygenase	RNA processing and modification ; Function unknown	3.66891	-0.717001	4.38591
PGSC0003DMG400042033	acid phosphatase 1-like	gi|565379445|ref|XP_006356133.1|PREDICTED: acid phosphatase 1-like [Solanum tuberosum]	Solanum tuberosum	dephosphorylation-IEA;acid phosphatase activity-IEA	metabolic process;cellular process;hydrolase activity	4-nitrophenylphosphatase;Acid phosphatase	HAD superfamily;Acid phosphatase, class B-like	---NA---	Riboflavin metabolism, Aminobenzoate degradation	ec:3.1.3.2 - phosphatase, ec:1.5.1.38 - reductase (NADPH), ec:1.5.1.39 - reductase [NAD(P)H], ec:1.14.14.1 - monooxygenase, ec:3.1.3.41 - nitrophenyl phosphatase	Acid phosphatase	Function unknown	3.60826	-0.778402	4.38666
PGSC0003DMG400028505	protein SRG1-like	gi|971566218|ref|XP_015168244.1|PREDICTED: protein SRG1-like [Solanum tuberosum]	Solanum tuberosum	thebane O-demethylase activity-IEA;codeine O-demethylase activity-IEA;metal ion binding-IEA;oxidoreductase activity-IEA;oxidation-reduction process-IEA;methyltransferase activity-IEA;methylation-IEA	iron ion binding;oxidoreductase activity, acting on single donors with incorporation of molecular oxygen, incorporation of two atoms of oxygen;oxidoreductase activity, acting on paired donors, with incorporation or reduction of molecular oxygen, 2-oxoglutarate as one donor, and incorporation of one atom each of oxygen into both donors;oxidation-reduction process	---NA---	Isopenicillin N synthase-like;Isopenicillin N synthase-like	---NA---	---NA---	---NA---	oxidoreductase, 2OG-Fe(II) oxygenase family protein; 2OGFe(II) oxygenase	Secondary metabolites biosynthesis, transport and catabolism ; Function unknown	3.20265	6.61578	-3.41313
PGSC0003DMG400027019	BURP domain-containing protein 16-like	gi|971550513|ref|XP_015164251.1|PREDICTED: BURP domain-containing protein 16-like isoform X1 [Solanum tuberosum]	Solanum tuberosum	---NA---	---NA---	---NA---	BURP domain	---NA---	---NA---	---NA---	---NA---	---NA---	3.13976	6.31321	-3.17344
PGSC0003DMG400030927	Non-symbiotic hemoglobin 1	gi|723711908|ref|XP_010323149.1|PREDICTED: non-symbiotic hemoglobin class 1 isoform X1 [Solanum lycopersicum]	Solanum lycopersicum	oxygen binding-IEA;metal ion binding-IEA;oxygen transport-IEA;heme binding-IEA;oxygen carrier activity-IEA	nucleotide binding;ferredoxin-NADP+ reductase activity;oxygen carrier activity;iron ion binding;hemoglobin complex;response to stress;nitric oxide dioxygenase activity;electron transfer activity;catabolic process;regulation of gene expression;oxygen transport;oxidoreductase activity, acting on single donors with incorporation of molecular oxygen, incorporation of two atoms of oxygen;oxygen bindin…	---NA---	Leghaemoglobin;Globin;Globin/Protoglobin;Globin-like superfamily	oxygen binding/heme binding;heme binding;oxygen binding/heme binding;heme binding;	---NA---	---NA---	Involved in oxygen transport from the lung to the various peripheral tissues; Is involved in NO detoxification in an aerobic process, termed nitric oxide dioxygenase (NOD) reaction that utilizes O(2) and NAD(P)H to convert NO to nitrate, which protects the bacterium from various noxious nitrogen compounds. Therefore, plays a central role in the inducible response to nitrosative stress (By similar…	Energy production and conversion ; Energy production and conversion	7.11432	3.4957	3.61862
PGSC0003DMG400024205	defensin-like protein 1	gi|1025164552|ref|XP_016469801.1|PREDICTED: defensin Lc-def-like [Nicotiana tabacum]/gi|697178210|ref|XP_009598086.1|PREDICTED: defensin Lc-def-like [Nicotiana tomentosiformis]/gi|1025248722|ref|XP_016488519.1|PREDICTED: defensin Lc-def-like [Nicotiana tabacum]	Nicotiana tomentosiformis/Nicotiana tabacum	extracellular region-IEA;defense response-IEA	molecular_function	---NA---	Knottin, scorpion toxin-like superfamily	---NA---	---NA---	---NA---	Gamma-thionin family	Function unknown	4.32076	-1.39507	5.71583
PGSC0003DMG400010713	putative nuclease HARBI1	gi|565350755|ref|XP_006342328.1|PREDICTED: uncharacterized protein LOC102590956 [Solanum tuberosum]	Solanum tuberosum	---NA---	---NA---	---NA---	Harbinger transposase-derived nuclease domain	---NA---	---NA---	---NA---	---NA---	---NA---	3.8369	6.61466	-2.77776
PGSC0003DMG400013004	growth-regulating factor 1-like	gi|565350828|ref|XP_006342364.1|PREDICTED: growth-regulating factor 1 [Solanum tuberosum]	Solanum tuberosum	transcription, DNA-templated-IEA;membrane-IEA;integral component of membrane-IEA;regulation of transcription, DNA-templated-IEA;nucleus-IEA;ATP binding-IEA;developmental process-IEA	nucleotide binding;RNA polymerase III complex;RNA polymerase I complex;transcription, DNA-templated;membrane;RNA polymerase II general transcription initiation factor activity;RNA polymerase II, holoenzyme;obsolete transcription regulator activity	---NA---	Growth-regulating factor	transcription, DNA-templated/nucleus/developmental process	---NA---	---NA---	growth-regulating factor	Transcription	3.85224	-0.0540362	3.90628
PGSC0003DMG400027888	cysteine proteinase 3	gi|565350867|ref|XP_006342383.1|PREDICTED: cysteine proteinase 3-like [Solanum tuberosum]	Solanum tuberosum	immune response-IBA;extracellular space-IBA;peptidase activity-IEA;proteolysis-IEA;cysteine-type endopeptidase activity-IBA;vacuole-IEA;cysteine-type peptidase activity-IEA;lysosome-IBA;proteolysis involved in cellular protein catabolic process-IBA;hydrolase activity-IEA	cysteine-type endopeptidase activity;extracellular space;lysosome;proteolysis;catabolic process;cellular process;regulation of metabolic process;regulation of catalytic activity	Acting on peptide bonds (peptidases)	Peptidase C1A, papain C-terminal;Peptidase C1A;Papain-like cysteine peptidase superfamily	proteolysis/cysteine-type peptidase activity;proteolysis/cysteine-type peptidase activity;cysteine-type peptidase activity;	---NA---	---NA---	cathepsin	Posttranslational modification, protein turnover, chaperones ; Posttranslational modification, protein turnover, chaperones	11.0218	7.79492	3.22684
PGSC0003DMG400015015	probable WRKY transcription factor 31	gi|565397153|ref|XP_006364165.1|PREDICTED: WRKY transcription factor 6-like [Solanum tuberosum]	Solanum tuberosum	DNA binding-IEA;DNA-binding transcription factor activity-IEA;transcription, DNA-templated-IEA;regulation of transcription, DNA-templated-IEA;sequence-specific DNA binding-IEA;nucleus-IEA	DNA binding;DNA-binding transcription factor activity;RNA polymerase III complex;RNA polymerase I complex;transcription, DNA-templated;RNA polymerase II general transcription initiation factor activity;RNA polymerase II, holoenzyme;obsolete transcription regulator activity	---NA---	---NA---	---NA---	---NA---	---NA---	Transcription factor	Transcription	5.12811	7.11351	-1.9854
PGSC0003DMG400018401	hypothetical protein BC332_09686	gi|1271209379|gb|PHU24579.1|hypothetical protein BC332_09686 [Capsicum chinense]	Capsicum chinense	---NA---	---NA---	---NA---	---NA---	---NA---	---NA---	---NA---	---NA---	---NA---	5.42626	2.58678	2.83949
PGSC0003DMG400018400	PREDICTED: uncharacterized protein LOC102586189	gi|565382423|ref|XP_006357539.1|PREDICTED: uncharacterized protein LOC102586189 [Solanum tuberosum]	Solanum tuberosum	---NA---	---NA---	---NA---	Protein of unknown function wound-induced	---NA---	---NA---	---NA---	---NA---	---NA---	3.40339	-1.98004	5.38343
PGSC0003DMG400018398	PREDICTED: uncharacterized protein LOC102587521	gi|971568659|ref|XP_015168932.1|PREDICTED: uncharacterized protein LOC102587521 [Solanum tuberosum]	Solanum tuberosum	---NA---	---NA---	---NA---	Protein of unknown function wound-induced	---NA---	---NA---	---NA---	---NA---	---NA---	3.79217	-1.30196	5.09413
PGSC0003DMG400017342	protodermal factor 1-like	gi|565364464|ref|XP_006348944.1|PREDICTED: protodermal factor 1 [Solanum tuberosum]	Solanum tuberosum	membrane-IEA;integral component of membrane-IEA	molecular_function;membrane	---NA---	---NA---	---NA---	---NA---	---NA---	---NA---	Function unknown	5.85551	2.79079	3.06471
PGSC0003DMG400019278	G-type lectin S-receptor-like serine/threonine-protein kinase At4g27290	gi|971573268|ref|XP_015170171.1|PREDICTED: G-type lectin S-receptor-like serine/threonine-protein kinase At4g27290 [Solanum tuberosum]	Solanum tuberosum	nucleotide binding-IEA;recognition of pollen-IEA;membrane-IEA;integral component of membrane-IEA;phosphorylation-IEA;transferase activity-IEA;protein kinase activity-IEA;kinase activity-IEA;carbohydrate binding-IEA;protein serine/threonine kinase activity-IEA;ATP binding-IEA;protein phosphorylation-IEA	nucleotide binding;cellular protein modification process;pollen-pistil interaction;membrane;kinase activity;carbohydrate binding	Transferring phosphorus-containing groups	Bulb-type lectin domain;Bulb-type lectin domain superfamily;S-locus glycoprotein domain	recognition of pollen;	---NA---	---NA---	---NA---	---NA---	-1.05902	4.11166	-5.17068
PGSC0003DMG400022258	probable galactinol--sucrose galactosyltransferase 2	gi|1147584327|ref|XP_020095988.1|probable galactinol--sucrose galactosyltransferase 2 [Ananas comosus]/gi|1147584325|ref|XP_020095987.1|probable galactinol--sucrose galactosyltransferase 2 [Ananas comosus]	Ananas comosus	transferase activity, transferring glycosyl groups-IEA;catalytic activity-IEA;transferase activity-IEA	catalytic activity	---NA---	Glycosyl hydrolases 36;Glycoside hydrolase superfamily	---NA---	---NA---	---NA---	raffinose synthase	Function unknown	3.3081	5.60041	-2.29231
PGSC0003DMG402020509	beta-amylase 3, chloroplastic-like	gi|565393649|ref|XP_006362484.1|PREDICTED: beta-amylase 3, chloroplastic-like [Solanum tuberosum]	Solanum tuberosum	metabolic process-IEA;beta-amylase activity-IEA;polysaccharide catabolic process-IEA;amylopectin maltohydrolase activity-IEA;carbohydrate metabolic process-IEA;hydrolase activity-IEA;hydrolase activity, acting on glycosyl bonds-IEA	carbohydrate metabolic process;catabolic process;hydrolase activity	Beta-amylase	Glycoside hydrolase, family 14;Glycoside hydrolase superfamily	polysaccharide catabolic process/beta-amylase activity;polysaccharide catabolic process/beta-amylase activity;polysaccharide catabolic process/beta-amylase activity;	Starch and sucrose metabolism	ec:3.2.1.4 - endo-1,4-beta-D-glucanase, ec:3.2.1.2 - saccharogen amylase, ec:2.7.7.27 - adenylyltransferase, ec:3.1.3.12 - trehalose 6-phosphatase, ec:3.2.1.20 - maltase, ec:3.2.1.21 - gentiobiase, ec:3.2.1.26 - invertase, ec:3.2.1.39 - endo-1,3-beta-D-glucosidase, ec:2.4.1.1 - phosphorylase, ec:2.4.1.18 - branching enzyme, ec:2.4.1.15 - synthase (UDP-forming), ec:2.4.1.13 - synthase, ec:2.4.1.12…	beta-amylase	Function unknown	5.50877	7.44161	-1.93284
PGSC0003DMG400020498	type I inositol polyphosphate 5-phosphatase 2-like isoform X1	gi|565393670|ref|XP_006362494.1|PREDICTED: type I inositol polyphosphate 5-phosphatase 2-like [Solanum tuberosum]	Solanum tuberosum	phosphatidylinositol dephosphorylation-IEA;hydrolase activity-IEA	nucleotide binding;phosphatidylinositol-4,5-bisphosphate 5-phosphatase activity;plasma membrane;signal transduction;response to hormone;embryo development;negative regulation of macromolecule metabolic process;cellular component organization;regulation of cellular metabolic process;cell projection;intracellular membrane-bounded organelle;cytoplasmic part;inositol trisphosphate phosphatase activit…	---NA---	Endonuclease/exonuclease/phosphatase superfamily	---NA---	---NA---	---NA---	inositol	Intracellular trafficking, secretion, and vesicular transport ; Signal transduction mechanisms	4.38242	7.00182	-2.6194
PGSC0003DMG400026277	protein DMR6-LIKE OXYGENASE 2-like	gi|565381502|ref|XP_006357107.1|PREDICTED: probable 2-oxoglutarate/Fe(II)-dependent dioxygenase [Solanum tuberosum]	Solanum tuberosum	dioxygenase activity-IEA;metal ion binding-IEA;oxidoreductase activity-IEA;oxidation-reduction process-IEA	iron ion binding;oxidoreductase activity, acting on single donors with incorporation of molecular oxygen, incorporation of two atoms of oxygen;oxidoreductase activity, acting on paired donors, with incorporation or reduction of molecular oxygen, 2-oxoglutarate as one donor, and incorporation of one atom each of oxygen into both donors;oxidation-reduction process	---NA---	Isopenicillin N synthase-like;Oxoglutarate/iron-dependent dioxygenase	oxidoreductase activity/oxidation-reduction process;oxidoreductase activity/oxidation-reduction process;	---NA---	---NA---	oxidoreductase, 2OG-Fe(II) oxygenase family protein; 2OGFe(II) oxygenase	Secondary metabolites biosynthesis, transport and catabolism ; Function unknown	2.28245	5.28769	-3.00523
PGSC0003DMG400010859	probable linoleate 9S-lipoxygenase 5	gi|568214908|ref|NP_001274916.1|probable linoleate 9S-lipoxygenase 5 [Solanum tuberosum]/gi|1407705|gb|AAB67865.1|lipoxygenase [Solanum tuberosum]/gi|75282482|sp|Q43191.1|LOX15_SOLTURecName: Full=Probable linoleate 9S-lipoxygenase 5 AltName: Full=Leaf lipoxygenase	Solanum tuberosum	oxidoreductase activity, acting on single donors with incorporation of molecular oxygen, incorporation of two atoms of oxygen-IEA;oxylipin biosynthetic process-IEA;cytoplasm-IEA;dioxygenase activity-IEA;metal ion binding-IEA;oxidoreductase activity-IEA;lipid metabolic process-IEA;fatty acid metabolic process-IEA;oxidation-reduction process-IEA;fatty acid biosynthetic process-IEA	catalytic activity;binding;cytoplasm;lipid metabolic process;biosynthetic process;cellular process	Acting on single donors with incorporation of molecular oxygen (oxygenases). The oxygen incorporated need not be derived from O(2)	Lipoxygenase, C-terminal;Lipoxygenase;Lipoxigenase, C-terminal domain superfamily	oxidoreductase activity, acting on single donors with incorporation of molecular oxygen, incorporation of two atoms of oxygen/metal ion binding/oxidation-reduction process;oxidoreductase activity, acting on single donors with incorporation of molecular oxygen, incorporation of two atoms of oxygen/metal ion binding/oxidation-reduction process;oxidoreductase activity, acting on single donors with i…	---NA---	---NA---	Plant lipoxygenase may be involved in a number of diverse aspects of plant physiology including growth and development, pest resistance, and senescence or responses to wounding (By similarity)	Function unknown	0.651478	4.31826	-3.66678
PGSC0003DMG400007387	probable WRKY transcription factor 40	gi|565391646|ref|XP_006361532.1|PREDICTED: probable WRKY transcription factor 40 [Solanum tuberosum]	Solanum tuberosum	DNA binding-IEA;DNA-binding transcription factor activity-IEA;transcription, DNA-templated-IEA;regulation of transcription, DNA-templated-IEA;sequence-specific DNA binding-IEA;nucleus-IEA	DNA binding;DNA-binding transcription factor activity;RNA polymerase III complex;RNA polymerase I complex;transcription, DNA-templated;RNA polymerase II general transcription initiation factor activity;RNA polymerase II, holoenzyme;obsolete transcription regulator activity	---NA---	---NA---	---NA---	---NA---	---NA---	WRKY transcription factor	Transcription	2.91201	-5.45397	8.36597
PGSC0003DMG400026221	expansin-like B1	gi|565386939|ref|XP_006359263.1|PREDICTED: expansin-like B1 [Solanum tuberosum]	Solanum tuberosum	membrane-IEA;integral component of membrane-IEA;extracellular region-IEA	extracellular region;membrane	---NA---	Expansin, cellulose-binding-like domain;RlpA-like domain superfamily;Expansin, cellulose-binding-like domain superfamily;Expansin/pollen allergen, DPBB domain	---NA---	---NA---	---NA---	---NA---	---NA---	6.10131	1.42596	4.67536
PGSC0003DMG400012169	cation/H(+) antiporter 18-like	gi|971544334|ref|XP_006343907.2|PREDICTED: cation/H(+) antiporter 18-like [Solanum tuberosum]	Solanum tuberosum	cation transport-IEA;transmembrane transport-IEA;solute:proton antiporter activity-IEA;monovalent inorganic cation transport-IBA;membrane-IEA;integral component of membrane-IEA;endomembrane system-IBA;proton transmembrane transport-IEA;regulation of pH-IBA	plasma membrane;potassium ion transport;cellular process;solute:proton antiporter activity;integral component of membrane;metal ion transmembrane transporter activity;proton transmembrane transport	---NA---	---NA---	---NA---	---NA---	---NA---	antiporter; Sodium hydrogen exchanger	Inorganic ion transport and metabolism ; Inorganic ion transport and metabolism	3.27921	6.02109	-2.74188
PGSC0003DMG400012164	PREDICTED: uncharacterized protein LOC102598350	gi|565353969|ref|XP_006343891.1|PREDICTED: uncharacterized protein LOC102598350 [Solanum tuberosum]	Solanum tuberosum	---NA---	---NA---	---NA---	---NA---	---NA---	---NA---	---NA---	---NA---	---NA---	4.64269	7.88431	-3.24162
PGSC0003DMG400012242	metal-nicotianamine transporter YSL1	gi|971544183|ref|XP_015162600.1|PREDICTED: metal-nicotianamine transporter YSL1 [Solanum tuberosum]/gi|565353754|ref|XP_006343788.1|PREDICTED: metal-nicotianamine transporter YSL1 [Solanum tuberosum]	Solanum tuberosum	iron chelate transport-IEA;transmembrane transport-IEA;iron-nicotianamine transmembrane transporter activity-IBA;membrane-IEA;integral component of membrane-IEA;response to iron ion-IBA;seed development-IBA;plasma membrane-IBA	reproduction;transporter activity;plasma membrane;post-embryonic development;cellular process;transmembrane transport	---NA---	Oligopeptide transporter, OPT superfamily	transmembrane transport;transmembrane transport;	---NA---	---NA---	oligo-peptide transporter	Function unknown	7.02313	9.18562	-2.16249
PGSC0003DMG400008487	kirola-like	gi|565401722|ref|XP_006366344.1|PREDICTED: MLP-like protein 34 [Solanum tuberosum]	Solanum tuberosum	response to biotic stimulus-IEA;defense response-IEA	response to stress;response to biotic stimulus	---NA---	Bet v I/Major latex protein;START-like domain superfamily	defense response/response to biotic stimulus;defense response/response to biotic stimulus;	---NA---	---NA---	---NA---	---NA---	4.96839	-0.980036	5.94842
PGSC0003DMG400002728	ESF1 homolog	gi|971539785|ref|XP_015161543.1|PREDICTED: nucleomorphin [Solanum tuberosum]	Solanum tuberosum	---NA---	---NA---	---NA---	---NA---	---NA---	---NA---	---NA---	---NA---	---NA---	6.9886	3.45292	3.53568
PGSC0003DMG400002732	serine/arginine repetitive matrix protein 2-like	gi|970051802|ref|XP_015087496.1|PREDICTED: exonuclease 1-like [Solanum pennellii]	Solanum pennellii	---NA---	---NA---	---NA---	VQ	---NA---	---NA---	---NA---	---NA---	---NA---	1.85659	6.06327	-4.20667
PGSC0003DMG401012985	probable glycosyltransferase At5g03795	gi|971585595|ref|XP_006366795.2|PREDICTED: probable glycosyltransferase At5g03795 isoform X2 [Solanum tuberosum]	Solanum tuberosum	transferase activity, transferring glycosyl groups-IEA;membrane-IEA;integral component of membrane-IEA;transferase activity-IEA;protein glycosylation-IEA;xylogalacturonan beta-1,3-xylosyltransferase activity-IEA	cellular protein modification process;biosynthetic process;membrane;transferase activity	Xylogalacturonan beta-1,3-xylosyltransferase	Exostosin-like	protein glycosylation/transferase activity, transferring glycosyl groups;	---NA---	---NA---	---NA---	---NA---	-1.51845	3.77752	-5.29597
PGSC0003DMG402012985	probable glycosyltransferase At5g03795	gi|971585595|ref|XP_006366795.2|PREDICTED: probable glycosyltransferase At5g03795 isoform X2 [Solanum tuberosum]	Solanum tuberosum	transferase activity, transferring glycosyl groups-IEA;membrane-IEA;integral component of membrane-IEA;transferase activity-IEA;protein glycosylation-IEA	cellular protein modification process;biosynthetic process;membrane;transferase activity	---NA---	Exostosin-like	transferase activity, transferring glycosyl groups/protein glycosylation;	---NA---	---NA---	---NA---	---NA---	-5.67045	3.33466	-9.00511
PGSC0003DMG402021549	phenylalanine ammonia-lyase	gi|1002095845|ref|NP_001307538.1|phenylalanine ammonia-lyase 3 [Solanum lycopersicum]	Solanum lycopersicum	cytoplasm-IEA;L-phenylalanine catabolic process-IEA;catalytic activity-IEA;protein-containing complex-TAS;lyase activity-IEA;phenylpropanoid metabolic process-IEA;ammonia-lyase activity-IEA;cinnamic acid biosynthetic process-IEA;phenylalanine ammonia-lyase activity-IEA	histidine ammonia-lyase activity;cytoplasm;L-phenylalanine catabolic process;cinnamic acid biosynthetic process;histidine catabolic process to glutamate and formamide;histidine catabolic process to glutamate and formate;phenylalanine ammonia-lyase activity	Phenylalanine ammonia-lyase;Phenylalanine/tyrosine ammonia-lyase	Phenylalanine ammonia-lyase, shielding domain superfamily;Phenylalanine ammonia-lyase;Aromatic amino acid lyase;L-Aspartase-like	cytoplasm/L-phenylalanine catabolic process/ammonia-lyase activity;catalytic activity	Phenylpropanoid biosynthesis, Phenylalanine metabolism	ec:1.1.1.195 - dehydrogenase, ec:1.11.1.7 - lactoperoxidase, ec:4.3.1.24 - ammonia-lyase, ec:4.3.1.25 - ammonia-lyase, ec:2.4.1.128 - glucosyltransferase, ec:2.3.1.133 - O-hydroxycinnamoyltransferase, ec:3.2.1.21 - gentiobiase, ec:1.4.3.2 - oxidase, ec:4.1.1.28 - decarboxylase, ec:2.6.1.1 - transaminase, ec:4.3.1.24 - ammonia-lyase, ec:4.3.1.25 - ammonia-lyase	Phenylalanine ammonialyase; histidine ammonia-lyase	Amino acid transport and metabolism ; Secondary metabolites biosynthesis, transport and catabolism	9.20457	6.98344	2.22113
PGSC0003DMG400020968	cytosolic sulfotransferase 5-like	gi|565395935|ref|XP_006363590.1|PREDICTED: cytosolic sulfotransferase 7-like [Solanum tuberosum]	Solanum tuberosum	transferase activity-IEA;sulfotransferase activity-IEA	alcohol sulfotransferase activity;cytoplasm;sulfur compound metabolic process;primary metabolic process;organic substance metabolic process	---NA---	Sulfotransferase domain;P-loop containing nucleoside triphosphate hydrolase	sulfotransferase activity;	---NA---	---NA---	Sulfotransferase	Translation, ribosomal structure and biogenesis ; Function unknown	6.68092	4.31459	2.36633
PGSC0003DMG400011787	vacuolar cation/proton exchanger 3	gi|565395939|ref|XP_006363592.1|PREDICTED: vacuolar cation/proton exchanger 3 [Solanum tuberosum]	Solanum tuberosum	calcium:proton antiporter activity-IEA;cation transport-IEA;transmembrane transport-IEA;membrane-IEA;calcium ion transport-IEA;integral component of membrane-IEA;cation transmembrane transporter activity-IEA;calcium ion transmembrane transport-IEA	vacuolar membrane;cellular process;calcium:proton antiporter activity;integral component of membrane;calcium ion transmembrane transport;divalent inorganic cation transmembrane transporter activity;proton transmembrane transport	---NA---	---NA---	---NA---	---NA---	---NA---	exchanger; Calcium Proton	Inorganic ion transport and metabolism ; Inorganic ion transport and metabolism	9.76051	6.69698	3.06353
PGSC0003DMG400003367	PREDICTED: uncharacterized protein LOC107063386	gi|971575396|ref|XP_015170701.1|PREDICTED: uncharacterized protein LOC107063386 [Solanum tuberosum]	Solanum tuberosum	---NA---	---NA---	---NA---	Protein of unknown function PDDEXK-like	---NA---	---NA---	---NA---	---NA---	---NA---	5.94712	2.24493	3.70219
PGSC0003DMG400015809	glycine-rich cell wall structural protein-like	gi|971555571|ref|XP_015165466.1|PREDICTED: acanthoscurrin-1-like isoform X2 [Solanum tuberosum]	Solanum tuberosum	---NA---	---NA---	---NA---	---NA---	---NA---	---NA---	---NA---	---NA---	---NA---	3.26619	-1.98004	5.24622
PGSC0003DMG400003805	uncharacterized LOC107863921	gi|565385051|ref|XP_006358433.1|PREDICTED: uncharacterized protein LOC102603657 [Solanum tuberosum]	Solanum tuberosum	dioxygenase activity-IEA;oxidoreductase activity-IEA;oxidation-reduction process-IEA	catalytic activity;metabolic process	---NA---	Alpha-ketoglutarate-dependent dioxygenase AlkB-like superfamily	---NA---	---NA---	---NA---	---NA---	---NA---	4.87172	6.99323	-2.12151
PGSC0003DMG400032249	lipid transfer protein	gi|418730408|gb|AFX66995.1|lipid transfer protein [Solanum tuberosum]/gi|568215397|ref|NP_001274812.1|non-specific lipid-transfer protein-like protein At5g64080-like precursor [Solanum tuberosum]	Solanum tuberosum	lipid transport-IEA;membrane-IEA;integral component of membrane-IEA;lipid binding-IEA	transport;lipid binding;membrane	---NA---	Plant lipid transfer protein/Par allergen;Bifunctional inhibitor/plant lipid transfer protein/seed storage helical domain;Bifunctional inhibitor/plant lipid transfer protein/seed storage helical domain superfamily	lipid binding/lipid transport;	---NA---	---NA---	---NA---	---NA---	6.04427	-0.395073	6.43935
PGSC0003DMG400012089	proteinase inhibitor 1	gi|971587590|ref|XP_006367783.2|PREDICTED: proteinase inhibitor 1-like [Solanum tuberosum]	Solanum tuberosum	serine-type endopeptidase inhibitor activity-IEA;peptidase activity-IEA;proteolysis-IEA;response to wounding-IEA;negative regulation of endopeptidase activity-IEA;peptidase inhibitor activity-IEA;negative regulation of peptidase activity-IEA	response to stress;cellular process;hydrolase activity;protein metabolic process;enzyme regulator activity	---NA---	---NA---	---NA---	---NA---	---NA---	inhibitor	Function unknown	8.57001	5.20484	3.36517
PGSC0003DMG400017261	hypothetical protein T459_35480	gi|1271067635|gb|PHT72237.1|hypothetical protein T459_23022 [Capsicum annuum]/gi|1271067634|gb|PHT72236.1|hypothetical protein T459_23021 [Capsicum annuum]/gi|1271037829|gb|PHT57549.1|hypothetical protein T459_35480 [Capsicum annuum]/gi|1271084552|gb|PHT81963.1|hypothetical protein T459_14978 [Capsicum annuum]	Capsicum annuum	---NA---	---NA---	---NA---	---NA---	---NA---	---NA---	---NA---	---NA---	---NA---	3.62621	-2.98004	6.60625
PGSC0003DMG400029634	transcription factor FAMA-like isoform X2	gi|971573654|ref|XP_015170256.1|PREDICTED: transcription factor FAMA [Solanum tuberosum]	Solanum tuberosum	negative regulation of cell division-IEA;positive regulation of transcription, DNA-templated-IEA;negative regulation of histone H3-K27 methylation-IEA;positive regulation of cell differentiation-IEA;protein dimerization activity-IEA;guard cell differentiation-IEA;guard cell fate commitment-IEA;nucleus-IEA;guard mother cell differentiation-IEA	protein binding;nucleus;nucleobase-containing compound metabolic process;cellular protein modification process;biosynthetic process;post-embryonic development;cellular component organization;cell differentiation	---NA---	---NA---	---NA---	---NA---	---NA---	---NA---	---NA---	4.87065	6.70541	-1.83477
PGSC0003DMG400031535	glycine-rich protein HC1-like isoform X2	gi|971571102|ref|XP_015169614.1|PREDICTED: glycine-rich protein HC1-like isoform X2 [Solanum tuberosum]	Solanum tuberosum	---NA---	---NA---	---NA---	---NA---	---NA---	---NA---	---NA---	---NA---	---NA---	5.44083	1.00182	4.43901
PGSC0003DMG400017918	glycine-rich protein-like	gi|565385878|ref|XP_006358784.1|PREDICTED: glycine-rich protein-like [Solanum tuberosum]	Solanum tuberosum	response to biotic stimulus-IEA;cell wall-IEA;cell wall organization-IEA;extracellular region-IEA;defense response-IEA	---NA---	---NA---	---NA---	---NA---	---NA---	---NA---	---NA---	---NA---	5.90362	3.05998	2.84364
PGSC0003DMG400006721	protein TAP1-like	gi|565396986|ref|XP_006364085.1|PREDICTED: uncharacterized protein LOC102580263 [Solanum tuberosum]	Solanum tuberosum	---NA---	---NA---	---NA---	---NA---	---NA---	---NA---	---NA---	---NA---	---NA---	9.59778	7.73901	1.85876
PGSC0003DMG400022823	ethylene-responsive transcription factor 4-like	gi|972781012|ref|NP_001305482.1|ethylene-responsive transcription factor 4-like [Solanum tuberosum]/gi|118490009|gb|ABK96798.1|ethylene response factor 3 [Solanum tuberosum]	Solanum tuberosum	DNA binding-IEA;DNA-binding transcription factor activity-IEA;transcription, DNA-templated-IEA;regulation of transcription, DNA-templated-IEA;nucleus-IEA	DNA binding;DNA-binding transcription factor activity;RNA polymerase III complex;RNA polymerase I complex;transcription, DNA-templated;RNA polymerase II general transcription initiation factor activity;RNA polymerase II, holoenzyme;obsolete transcription regulator activity	---NA---	AP2/ERF domain;AP2/ERF domain superfamily;DNA-binding domain superfamily	DNA-binding transcription factor activity/regulation of transcription, DNA-templated;DNA-binding transcription factor activity/regulation of transcription, DNA-templated;DNA-binding transcription factor activity/regulation of transcription, DNA-templated;DNA-binding transcription factor activity/regulation of transcription, DNA-templated;DNA-binding transcription factor activity/regulation of tra…	---NA---	---NA---	Transcription factor	Transcription	3.97341	6.26552	-2.29211
PGSC0003DMG400012838	non-specific lipid-transfer protein 2-like	gi|565377639|ref|XP_006355279.1|PREDICTED: non-specific lipid-transfer protein 2-like [Solanum tuberosum]	Solanum tuberosum	lipid transport-IEA;lipid transport-IBA;membrane-IBA;lipid binding-IEA	transport;lipid binding;membrane	---NA---	Plant lipid transfer protein/Par allergen;Bifunctional inhibitor/plant lipid transfer protein/seed storage helical domain;Bifunctional inhibitor/plant lipid transfer protein/seed storage helical domain superfamily	lipid binding/lipid transport;	---NA---	---NA---	Plant non-specific lipid-transfer proteins transfer phospholipids as well as galactolipids across membranes. May play a role in wax or cutin deposition in the cell walls of expanding epidermal cells and certain secretory tissues (By similarity)	Intracellular trafficking, secretion, and vesicular transport	2.16805	-5.30196	7.47002
PGSC0003DMG400004396	L-type lectin-domain containing receptor kinase IX.1-like	gi|565396728|ref|XP_006363961.1|PREDICTED: L-type lectin-domain containing receptor kinase IX.1-like [Solanum tuberosum]	Solanum tuberosum	nucleotide binding-IEA;membrane-IEA;integral component of membrane-IEA;phosphorylation-IEA;protein kinase activity-IEA;transferase activity-IEA;kinase activity-IEA;carbohydrate binding-IEA;protein serine/threonine kinase activity-IEA;ATP binding-IEA;protein phosphorylation-IEA	protein serine/threonine kinase activity;protein tyrosine kinase activity;obsolete signal transducer activity;ATP binding;plasma membrane;protein phosphorylation;enzyme linked receptor protein signaling pathway;integral component of membrane;carbohydrate binding;multicellular organismal process;purine ribonucleoside binding;intracellular part;molecular transducer activity	Transferring phosphorus-containing groups	Protein kinase domain;Legume lectin domain;Legume lectin, beta chain, Mn/Ca-binding site;Protein kinase, ATP binding site;Legume lectin, alpha chain, conserved site;Serine/threonine-protein kinase, active site;Serine/threonine-protein kinase, active site;Concanavalin A-like lectin/glucanase domain superfamily;Protein kinase-like domain superfamily	protein kinase activity/ATP binding/protein phosphorylation;protein kinase activity/ATP binding/protein phosphorylation;carbohydrate binding;ATP binding;protein phosphorylation/protein kinase activity;protein kinase activity/ATP binding/protein phosphorylation;carbohydrate binding;	---NA---	---NA---	Serine Threonine protein kinase	Signal transduction mechanisms	-0.611556	3.77752	-4.38908
PGSC0003DMG400028773	vicianin hydrolase-like	gi|565345748|ref|XP_006339952.1|PREDICTED: vicianin hydrolase-like [Solanum tuberosum]	Solanum tuberosum	metabolic process-IEA;beta-glucosidase activity-IBA;glycosyl compound metabolic process-IBA;hydrolase activity, hydrolyzing O-glycosyl compounds-IEA;carbohydrate metabolic process-IEA;hydrolase activity, acting on glycosyl bonds-IEA;hydrolase activity-IEA	6-phospho-beta-glucosidase activity;cellulose catabolic process;cation binding;intracellular organelle;cytoplasmic part	Beta-glucosidase	Glycoside hydrolase family 1;Glycoside hydrolase superfamily	hydrolase activity, hydrolyzing O-glycosyl compounds/carbohydrate metabolic process;hydrolase activity, hydrolyzing O-glycosyl compounds/carbohydrate metabolic process;	Starch and sucrose metabolism, Phenylpropanoid biosynthesis, Cyanoamino acid metabolism	ec:3.2.1.4 - endo-1,4-beta-D-glucanase, ec:3.2.1.2 - saccharogen amylase, ec:2.7.7.27 - adenylyltransferase, ec:3.1.3.12 - trehalose 6-phosphatase, ec:3.2.1.20 - maltase, ec:3.2.1.21 - gentiobiase, ec:3.2.1.26 - invertase, ec:3.2.1.39 - endo-1,3-beta-D-glucosidase, ec:2.4.1.1 - phosphorylase, ec:2.4.1.18 - branching enzyme, ec:2.4.1.15 - synthase (UDP-forming), ec:2.4.1.13 - synthase, ec:2.4.1.12…	beta-glucosidase	Carbohydrate transport and metabolism ; Carbohydrate transport and metabolism	6.24352	3.93883	2.30469
PGSC0003DMG400004438	X intrinsic protein	gi|565403789|ref|XP_006367338.1|PREDICTED: X intrinsic protein isoform X1 [Solanum tuberosum]	Solanum tuberosum	transmembrane transport-IEA;channel activity-IEA;plant-type vacuole membrane-IBA;membrane-IEA;central vacuole-IBA;integral component of membrane-IEA;ion transmembrane transport-IBA;water channel activity-IBA;water transport-IEA;integral component of plasma membrane-IBA	system process;vacuole;ion transport;water transport;response to stress;response to abiotic stimulus;cellular process;water channel activity;integral component of membrane;one-carbon compound transport;intracellular organelle part;plasma membrane part;animal organ development;transmembrane transport;biological regulation;response to oxygen-containing compound	---NA---	Major intrinsic protein;Aquaporin-like;Aquaporin transporter	membrane/transmembrane transport/channel activity;membrane/transmembrane transport/channel activity;	---NA---	---NA---	Channel that permits osmotically driven movement of water in both directions. It is involved in the osmoregulation and in the maintenance of cell turgor during volume expansion in rapidly growing cells. It mediates rapid entry or exit of water in response to abrupt changes in osmolarity (By similarity); Aquaporin	Carbohydrate transport and metabolism ; Carbohydrate transport and metabolism	4.77847	7.21841	-2.43994
PGSC0003DMG400044699	dynamin-related protein 4C-like	gi|1111064195|ref|XP_019238729.1|PREDICTED: dynamin-related protein 4C [Nicotiana attenuata]/gi|1102270967|gb|OIT21533.1|dynamin-related protein 4c [Nicotiana attenuata]	Nicotiana attenuata	mitochondrial fission-IBA;GTP binding-IEA;nucleotide binding-IEA;cytoplasm-IBA;GTPase activity-IEA;GTPase activity-IBA;microtubule binding-IBA	GTPase activity;protein binding;GTP binding;phospholipid binding;mitochondrial outer membrane;microtubule;obsolete GTP catabolic process;endocytosis;mitochondrial fusion;purine ribonucleotide catabolic process;purine ribonucleoside triphosphate catabolic process;integral component of membrane;protein-containing complex;GTP metabolic process;guanosine-containing compound catabolic process	Nucleoside-triphosphate phosphatase	Dynamin GTPase effector;Dynamin central domain;Dynamin superfamily;GTPase effector domain	GTP binding/GTPase activity;GTP binding;	Thiamine metabolism, Purine metabolism	ec:2.8.1.7 - desulfurase, ec:3.6.1.15 - phosphatase, ec:3.5.2.5 - ec:3.5.2.5 allantoinase, ec:3.6.1.3 - adenylpyrophosphatase, ec:1.17.4.1 - reductase, ec:3.6.1.15 - phosphatase, ec:2.7.7.4 - adenylyltransferase, ec:2.7.7.6 - RNA polymerase	Dynamin-related protein; Dynamin family	Intracellular trafficking, secretion, and vesicular transport ; Function unknown	5.82474	2.80132	3.02341
PGSC0003DMG400035573	zeatin O-glucosyltransferase-like	gi|565369252|ref|XP_006351250.1|PREDICTED: zeatin O-glucosyltransferase-like [Solanum tuberosum]	Solanum tuberosum	metabolic process-IEA;transferase activity, transferring glycosyl groups-IEA;transferase activity, transferring hexosyl groups-IEA;quercetin 3-O-glucosyltransferase activity-IBA;quercetin 7-O-glucosyltransferase activity-IBA;intracellular membrane-bounded organelle-IBA;transferase activity-IEA	intracellular;carbohydrate metabolic process;UDP-glycosyltransferase activity;transferase activity, transferring hexosyl groups;lipid glycosylation	---NA---	UDP-glucuronosyl/UDP-glucosyltransferase;UDP-glycosyltransferase family, conserved site	transferase activity, transferring hexosyl groups/metabolic process;	---NA---	---NA---	UDP-Glycosyltransferase; Transferase	Function unknown ; Energy production and conversion ; Carbohydrate transport and metabolism	-1.93348	3.4957	-5.42918
PGSC0003DMG400007180	cytochrome P450 98A2-like	gi|971581805|ref|XP_015159576.1|PREDICTED: cytochrome P450 98A3-like isoform X3 [Solanum tuberosum]/gi|971581801|ref|XP_015159574.1|PREDICTED: cytochrome P450 98A3-like isoform X1 [Solanum tuberosum]	Solanum tuberosum	iron ion binding-IEA;metal ion binding-IEA;oxidoreductase activity, acting on paired donors, with incorporation or reduction of molecular oxygen-IEA;oxidoreductase activity-IEA;membrane-IBA;lignin biosynthetic process-IBA;heme binding-IEA;oxidoreductase activity, acting on paired donors, with incorporation or reduction of molecular oxygen, NAD(P)H as one donor, and incorporation of one atom of ox…	iron ion binding;electron transfer activity;biosynthetic process;cellular process;membrane;oxidoreductase activity, acting on paired donors, with incorporation or reduction of molecular oxygen, reduced flavin or flavoprotein as one donor, and incorporation of one atom of oxygen;secondary metabolic process;heme binding;oxidation-reduction process	Acting on paired donors, with incorporation or reduction of molecular oxygen. The oxygen incorporated need not be derived from O(2)	Cytochrome P450;Cytochrome P450 superfamily	iron ion binding/oxidoreductase activity, acting on paired donors, with incorporation or reduction of molecular oxygen/heme binding/oxidation-reduction process;oxidoreductase activity, acting on paired donors, with incorporation or reduction of molecular oxygen/heme binding/oxidation-reduction process/iron ion binding;oxidoreductase activity, acting on paired donors, with incorporation or reducti…	---NA---	---NA---	Cytochrome p45---NA---	Secondary metabolites biosynthesis, transport and catabolism ; Secondary metabolites biosynthesis, transport and catabolism	1.3642	4.60192	-3.23772
PGSC0003DMG400016129	putative U-box domain-containing protein 50 isoform X2	gi|971560551|ref|XP_015166722.1|PREDICTED: putative U-box domain-containing protein 50 [Solanum tuberosum]	Solanum tuberosum	protein tyrosine kinase activity-IEA;protein kinase activity-IEA;ATP binding-IEA;protein ubiquitination-IEA;ubiquitin-protein transferase activity-IEA;peptidyl-tyrosine phosphorylation-IEA;protein phosphorylation-IEA	nucleotide binding;cellular protein modification process;proteolysis;kinase activity	Transferring phosphorus-containing groups	Tyrosine-protein kinase, catalytic domain;Serine-threonine/tyrosine-protein kinase, catalytic domain;Protein kinase domain;Protein kinase-like domain superfamily	protein tyrosine kinase activity/protein phosphorylation;protein kinase activity/protein phosphorylation;protein kinase activity/protein phosphorylation/ATP binding;	---NA---	---NA---	Ubox domain-containing protein	Posttranslational modification, protein turnover, chaperones	5.2018	7.11615	-1.91436
PGSC0003DMG402027320	phosphatidylinositol-3-phosphatase myotubularin-1 isoform X2	gi|971573962|ref|XP_015170338.1|PREDICTED: phosphatidylinositol-3-phosphatase myotubularin-1 isoform X2 [Solanum tuberosum]	Solanum tuberosum	protein tyrosine phosphatase activity-IEA;dephosphorylation-IEA;peptidyl-tyrosine dephosphorylation-IEA	protein tyrosine phosphatase activity;cytoplasm;membrane;regulation of metabolic process;GTPase regulator activity;phosphatidylinositol binding;peptidyl-tyrosine dephosphorylation;intracellular membrane-bounded organelle;organelle part;metal ion binding;regulation of catalytic activity;protein-containing complex assembly;obsolete protein complex biogenesis	Protein-serine/threonine phosphatase;Protein-tyrosine-phosphatase;4-nitrophenylphosphatase	---NA---	---NA---	Th1 and Th2 cell differentiation, T cell receptor signaling pathway, Aminobenzoate degradation	ec:3.1.3.16 - phosphatase, ec:3.1.3.16 - phosphatase, ec:1.14.14.1 - monooxygenase, ec:3.1.3.41 - nitrophenyl phosphatase	Myotubularin related protein	Lipid transport and metabolism ; Intracellular trafficking, secretion, and vesicular transport ; Function unknown	3.78076	6.01714	-2.23638
PGSC0003DMG400027343	glucomannan 4-beta-mannosyltransferase 9-like	gi|565389489|ref|XP_006360487.1|PREDICTED: glucomannan 4-beta-mannosyltransferase 9-like [Solanum tuberosum]	Solanum tuberosum	transferase activity, transferring glycosyl groups-IEA;membrane-IEA;integral component of membrane-IEA;transferase activity-IEA	chitin synthase activity;UDP-glucose metabolic process;chitin biosynthetic process;nucleotide metabolic process;integral component of membrane;cellulose synthase (UDP-forming) activity;hydrolase activity;cellulose biosynthetic process;cyclic-di-GMP binding;intracellular organelle	---NA---	---NA---	---NA---	---NA---	---NA---	Glycosyl transferase, family 2	Cell wall/membrane/envelope biogenesis	2.49836	5.37752	-2.87915
PGSC0003DMG400007597	cationic amino acid transporter 7, chloroplastic-like	gi|565403593|ref|XP_006367241.1|PREDICTED: cationic amino acid transporter 7, chloroplastic-like [Solanum tuberosum]	Solanum tuberosum	transmembrane transport-IEA;membrane-IEA;integral component of membrane-IEA;transmembrane transporter activity-IEA	amino acid transmembrane transport;cation transport;cation transmembrane transporter activity;cellular process;amino acid transmembrane transporter activity;secondary active transmembrane transporter activity;integral component of membrane;cell part	---NA---	Amino acid/polyamine transporter I	membrane/transmembrane transporter activity/transmembrane transport;	---NA---	---NA---	amino acid	Amino acid transport and metabolism ; Amino acid transport and metabolism	5.78761	2.85791	2.92971
PGSC0003DMG400003993	citrate-binding protein-like	gi|565368766|ref|XP_006351012.1|PREDICTED: citrate-binding protein-like [Solanum tuberosum]	Solanum tuberosum	carbohydrate binding-IEA	carbohydrate binding	---NA---	Alginate lyase 2;Concanavalin A-like lectin/glucanase domain superfamily	---NA---	---NA---	---NA---	---NA---	---NA---	1.16805	5.01092	-3.84287
PGSC0003DMG400026540	stress-response A/B barrel domain-containing protein At5g22580	gi|565364764|ref|XP_006349088.1|PREDICTED: uncharacterized protein At5g22580-like [Solanum tuberosum]	Solanum tuberosum	---NA---	---NA---	---NA---	Stress responsive alpha-beta barrel;Dimeric alpha-beta barrel	---NA---	---NA---	---NA---	---NA---	---NA---	6.36534	3.32375	3.0416
PGSC0003DMG400007796	protodermal factor 1-like	gi|565366685|ref|XP_006350016.1|PREDICTED: nascent polypeptide-associated complex subunit alpha, muscle-specific form-like [Solanum tuberosum]	Solanum tuberosum	membrane-IEA;integral component of membrane-IEA	membrane	---NA---	---NA---	---NA---	---NA---	---NA---	---NA---	---NA---	7.23978	5.30998	1.92979
PGSC0003DMG400007815	GDSL esterase/lipase At2g24560-like	gi|565366942|ref|XP_006350140.1|PREDICTED: GDSL esterase/lipase At2g31540-like [Solanum tuberosum]	Solanum tuberosum	membrane-IEA;integral component of membrane-IEA;hydrolase activity, acting on ester bonds-IEA	membrane;hydrolase activity	---NA---	---NA---	---NA---	---NA---	---NA---	---NA---	---NA---	4.59269	-0.601524	5.19421
PGSC0003DMG400002895	sucrose synthase	gi|629117175|gb|KCW81850.1|hypothetical protein EUGRSUZ_C03201 [Eucalyptus grandis]/gi|702313292|ref|XP_010051346.1|PREDICTED: sucrose synthase [Eucalyptus grandis]	Eucalyptus grandis	transferase activity, transferring glycosyl groups-IEA;transferase activity-IEA;sucrose synthase activity-IEA;sucrose synthase activity-IBA;sucrose metabolic process-IEA	GDP-Man:Man1GlcNAc2-PP-Dol alpha-1,3-mannosyltransferase activity;nucleus;plasma membrane;sucrose metabolic process;protein glycosylation;response to metal ion;sucrose synthase activity;glycolipid 6-alpha-mannosyltransferase activity;cytoplasmic part;sucrose-phosphate synthase activity	Sucrose synthase	Sucrose synthase	sucrose metabolic process/sucrose synthase activity;	Starch and sucrose metabolism	ec:3.2.1.4 - endo-1,4-beta-D-glucanase, ec:3.2.1.2 - saccharogen amylase, ec:2.7.7.27 - adenylyltransferase, ec:3.1.3.12 - trehalose 6-phosphatase, ec:3.2.1.20 - maltase, ec:3.2.1.21 - gentiobiase, ec:3.2.1.26 - invertase, ec:3.2.1.39 - endo-1,3-beta-D-glucosidase, ec:2.4.1.1 - phosphorylase, ec:2.4.1.18 - branching enzyme, ec:2.4.1.15 - synthase (UDP-forming), ec:2.4.1.13 - synthase, ec:2.4.1.12…	Sucrose-cleaving enzyme that provides UDP-glucose and fructose for various metabolic pathways (By similarity); Glycosyl transferase (Group 1	Cell wall/membrane/envelope biogenesis ; Cell wall/membrane/envelope biogenesis	5.09073	1.79607	3.29466
PGSC0003DMG400002899	ethylene-responsive transcription factor ERF017	gi|565356807|ref|XP_006345254.1|PREDICTED: ethylene-responsive transcription factor ERF017 [Solanum tuberosum]	Solanum tuberosum	DNA binding-IEA;DNA-binding transcription factor activity-IEA;transcription, DNA-templated-IEA;regulation of transcription, DNA-templated-IEA;nucleus-IEA	DNA binding;DNA-binding transcription factor activity;RNA polymerase III complex;RNA polymerase I complex;transcription, DNA-templated;RNA polymerase II general transcription initiation factor activity;RNA polymerase II, holoenzyme;obsolete transcription regulator activity	---NA---	AP2/ERF domain;AP2/ERF domain superfamily;DNA-binding domain superfamily	regulation of transcription, DNA-templated/DNA-binding transcription factor activity;regulation of transcription, DNA-templated/DNA-binding transcription factor activity;regulation of transcription, DNA-templated/DNA-binding transcription factor activity;regulation of transcription, DNA-templated/DNA-binding transcription factor activity;regulation of transcription, DNA-templated/DNA-binding tran…	---NA---	---NA---	Transcription factor	Transcription	0.525947	4.35981	-3.83387
PGSC0003DMG400020677	---NA---	---NA---	---NA---	---NA---	---NA---	---NA---	---NA---	---NA---	---NA---	---NA---	---NA---	---NA---	4.21457	-0.132039	4.34661
PGSC0003DMG400020674	---NA---	---NA---	---NA---	---NA---	---NA---	---NA---	---NA---	---NA---	---NA---	---NA---	---NA---	---NA---	3.41229	-5.30196	8.71425
PGSC0003DMG400020673	---NA---	---NA---	---NA---	---NA---	---NA---	---NA---	---NA---	---NA---	---NA---	---NA---	---NA---	---NA---	4.09258	-2.30196	6.39454
PGSC0003DMG400020671	---NA---	---NA---	---NA---	---NA---	---NA---	---NA---	---NA---	---NA---	---NA---	---NA---	---NA---	---NA---	4.70555	0.425957	4.2796
PGSC0003DMG400020681	early nodulin-93-like	gi|565398700|ref|XP_006364908.1|PREDICTED: early nodulin-93-like [Solanum tuberosum]	Solanum tuberosum	membrane-IEA;integral component of membrane-IEA	membrane	---NA---	---NA---	---NA---	---NA---	---NA---	---NA---	---NA---	5.12361	1.54353	3.58008
PGSC0003DMG400004301	chlorophyll a-b binding protein 4, chloroplastic	gi|565370815|ref|XP_006352013.1|PREDICTED: chlorophyll a-b binding protein 5, chloroplastic [Solanum tuberosum]	Solanum tuberosum	chloroplast-IEA;metal ion binding-IEA;pigment binding-IBA;protein-chromophore linkage-IEA;membrane-IEA;integral component of membrane-IEA;chlorophyll binding-IEA;chlorophyll binding-IBA;photosynthesis-IEA;plastoglobule-IBA;thylakoid-IEA;chloroplast thylakoid membrane-IEA;chloroplast thylakoid membrane-IBA;chloroplast envelope-IBA;photosystem II-IEA;photosynthesis, light harvesting-IEA;photosystem…	structural constituent of ribosome;aminoacyl-tRNA ligase activity;generation of precursor metabolites and energy;translation;cellular protein modification process;translation factor activity, RNA binding;plastid;thylakoid;response to abiotic stimulus;large ribosomal subunit;small ribosomal subunit;photosynthesis;membrane;ribosome biogenesis;amino acid activation;translation factor activity, non-n…	---NA---	Chlorophyll A-B binding protein;Chlorophyll a/b binding domain superfamily;Chlorophyll A-B binding protein, plant	membrane/photosynthesis, light harvesting;	---NA---	---NA---	Chlorophyll A-B binding protein	Translation, ribosomal structure and biogenesis	6.91722	5.05339	1.86384
PGSC0003DMG400008801	eukaryotic translation initiation factor 2 subunit gamma-like isoform X1	gi|698543517|ref|XP_009766766.1|PREDICTED: eukaryotic translation initiation factor 2 subunit gamma-like isoform X1 [Nicotiana sylvestris]	Nicotiana sylvestris	translation initiation factor activity-IEA;GTP binding-IEA;GTPase activity-IEA;translational initiation-IEA	nucleotide binding;translation factor activity, RNA binding;hydrolase activity	Nucleoside-triphosphate phosphatase	Transcription factor, GTP-binding domain;P-loop containing nucleoside triphosphate hydrolase;Translation protein, beta-barrel domain superfamily	GTP binding/GTPase activity;	Thiamine metabolism, Purine metabolism	ec:2.8.1.7 - desulfurase, ec:3.6.1.15 - phosphatase, ec:3.5.2.5 - ec:3.5.2.5 allantoinase, ec:3.6.1.3 - adenylpyrophosphatase, ec:1.17.4.1 - reductase, ec:3.6.1.15 - phosphatase, ec:2.7.7.4 - adenylyltransferase, ec:2.7.7.6 - RNA polymerase	---NA---	---NA---	5.08981	7.35267	-2.26286
PGSC0003DMG400003360	---NA---	---NA---	---NA---	---NA---	---NA---	---NA---	---NA---	---NA---	---NA---	---NA---	---NA---	---NA---	5.72948	1.15747	4.57201
PGSC0003DMG401023109	F-box protein PP2-B3-like	gi|971551376|ref|XP_015164455.1|PREDICTED: uncharacterized protein LOC107060739 [Solanum tuberosum]	Solanum tuberosum	RNA-directed DNA polymerase activity-IEA;protein serine/threonine phosphatase activity-IEA;catalytic activity-IEA;metal ion binding-IEA;membrane-IEA;integral component of membrane-IEA;transferase activity-IEA;hydrolase activity-IEA;nucleotidyltransferase activity-IEA;zinc ion binding-IEA;protein dephosphorylation-IEA;RNA-dependent DNA biosynthetic process-IEA;DNA integration-IEA;cation binding-IE…	nucleic acid binding;DNA metabolic process;cellular protein modification process;membrane;transferase activity;hydrolase activity	Protein-serine/threonine phosphatase;4-nitrophenylphosphatase	---NA---	---NA---	Th1 and Th2 cell differentiation, T cell receptor signaling pathway, Aminobenzoate degradation	ec:3.1.3.16 - phosphatase, ec:3.1.3.16 - phosphatase, ec:1.14.14.1 - monooxygenase, ec:3.1.3.41 - nitrophenyl phosphatase	---NA---	---NA---	7.11795	5.06981	2.04814
PGSC0003DMG400014013	cytochrome P450 CYP736A12-like	gi|970065956|ref|XP_015059944.1|PREDICTED: cytochrome P450 CYP736A12-like [Solanum pennellii]	Solanum pennellii	iron ion binding-IEA;oxidoreductase activity-IEA;metal ion binding-IEA;oxidoreductase activity, acting on paired donors, with incorporation or reduction of molecular oxygen-IEA;secondary metabolite biosynthetic process-IBA;membrane-IEA;membrane-IBA;integral component of membrane-IEA;oxidoreductase activity, acting on paired donors, with incorporation or reduction of molecular oxygen, NAD(P)H as o…	iron ion binding;electron transfer activity;biosynthetic process;membrane;oxidoreductase activity, acting on paired donors, with incorporation or reduction of molecular oxygen, reduced flavin or flavoprotein as one donor, and incorporation of one atom of oxygen;secondary metabolic process;heme binding;oxidation-reduction process	Acting on paired donors, with incorporation or reduction of molecular oxygen. The oxygen incorporated need not be derived from O(2)	Cytochrome P450, E-class, group I;Cytochrome P450;Cytochrome P450 superfamily	heme binding/oxidation-reduction process/oxidoreductase activity, acting on paired donors, with incorporation or reduction of molecular oxygen/iron ion binding;oxidoreductase activity, acting on paired donors, with incorporation or reduction of molecular oxygen/heme binding/oxidation-reduction process/iron ion binding;oxidoreductase activity, acting on paired donors, with incorporation or reducti…	---NA---	---NA---	Cytochrome p45---NA---	Secondary metabolites biosynthesis, transport and catabolism ; Secondary metabolites biosynthesis, transport and catabolism	3.68612	6.35088	-2.66476
PGSC0003DMG400017768	7-deoxyloganetin glucosyltransferase-like	gi|565389029|ref|XP_006360268.1|PREDICTED: 7-deoxyloganetin glucosyltransferase-like [Solanum tuberosum]	Solanum tuberosum	metabolic process-IEA;transferase activity, transferring glycosyl groups-IEA;transferase activity, transferring hexosyl groups-IEA;quercetin 3-O-glucosyltransferase activity-IBA;quercetin 7-O-glucosyltransferase activity-IBA;intracellular membrane-bounded organelle-IBA;transferase activity-IEA	intracellular;carbohydrate metabolic process;UDP-glycosyltransferase activity;transferase activity, transferring hexosyl groups;lipid glycosylation	---NA---	UDP-glucuronosyl/UDP-glucosyltransferase;UDP-glycosyltransferase family, conserved site	metabolic process/transferase activity, transferring hexosyl groups;	---NA---	---NA---	UDP-Glycosyltransferase; Transferase	Function unknown ; Energy production and conversion ; Carbohydrate transport and metabolism	2.38242	5.45792	-3.0755
PGSC0003DMG400041467	zinc finger protein ZAT10-like	gi|565351434|ref|XP_006342663.1|PREDICTED: zinc finger protein ZAT10-like [Solanum tuberosum]	Solanum tuberosum	nucleus-IBA;nucleic acid binding-IEA	DNA binding;DNA-binding transcription factor activity;nucleus;regulation of transcription, DNA-templated;zinc ion binding	---NA---	Zinc finger C2H2-type;Zinc finger C2H2 superfamily	nucleic acid binding;nucleic acid binding;nucleic acid binding;	---NA---	---NA---	Zinc finger protein	Transcription ; Function unknown	1.66146	5.3283	-3.66684
PGSC0003DMG400011548	zinc finger protein ZAT10-like	gi|565351432|ref|XP_006342662.1|PREDICTED: zinc finger protein ZAT10-like [Solanum tuberosum]	Solanum tuberosum	nucleus-IBA;nucleic acid binding-IEA	DNA binding;DNA-binding transcription factor activity;nucleus;regulation of transcription, DNA-templated;zinc ion binding	---NA---	Zinc finger C2H2-type;Zinc finger C2H2 superfamily	nucleic acid binding;nucleic acid binding;nucleic acid binding;	---NA---	---NA---	Zinc finger protein	Transcription ; Function unknown	2.83028	5.5333	-2.70302
PGSC0003DMG400029408	catalase isozyme 1	gi|83284011|gb|ABC01913.1|catalase isozyme 1-like protein [Solanum tuberosum]	Solanum tuberosum	response to oxidative stress-IEA;peroxidase activity-IEA;metal ion binding-IEA;oxidoreductase activity-IEA;mitochondrion-IBA;oxidation-reduction process-IEA;cellular oxidant detoxification-IEA;catalase activity-IEA;catalase activity-IBA;heme binding-IEA;heme binding-IBA;response to hydrogen peroxide-IBA;hydrogen peroxide catabolic process-IEA;hydrogen peroxide catabolic process-IBA;peroxisome-IEA…	catalase activity;mitochondrion;peroxisome;response to light stimulus;membrane;heme binding;hydrogen peroxide catabolic process;intracellular organelle part;metal ion binding;regulation of cellular process;oxidation-reduction process;cellular response to hydrogen peroxide	Peroxidase;Catalase	Catalase, mono-functional, haem-containing;Catalase core domain;Catalase core domain superfamily;Catalase haem-binding site;Catalase superfamily	response to oxidative stress/catalase activity/heme binding/oxidation-reduction process;heme binding/oxidation-reduction process/catalase activity;heme binding/catalase activity/oxidation-reduction process;heme binding/oxidation-reduction process/catalase activity;response to oxidative stress/catalase activity/heme binding/oxidation-reduction process;heme binding;response to oxidative stress/cata…	Phenylpropanoid biosynthesis, Tryptophan metabolism, Glyoxylate and dicarboxylate metabolism, Biosynthesis of antibiotics	ec:1.1.1.195 - dehydrogenase, ec:1.11.1.7 - lactoperoxidase, ec:4.3.1.24 - ammonia-lyase, ec:4.3.1.25 - ammonia-lyase, ec:2.4.1.128 - glucosyltransferase, ec:2.3.1.133 - O-hydroxycinnamoyltransferase, ec:3.2.1.21 - gentiobiase, ec:1.4.3.2 - oxidase, ec:1.14.14.1 - monooxygenase, ec:4.1.1.28 - decarboxylase, ec:1.11.1.6 - equilase, ec:4.1.1.74 - decarboxylase, ec:4.1.1.39 - carboxylase, ec:4.1.3.1…	Catalase; Occurs in almost all aerobically respiring organisms and serves to protect cells from the toxic effects of hydrogen peroxide (By similarity)	Inorganic ion transport and metabolism ; Inorganic ion transport and metabolism	10.0456	12.0245	-1.97892
PGSC0003DMG400004649	scarecrow-like protein 3	gi|565366201|ref|XP_006349782.1|PREDICTED: scarecrow-like protein 3 [Solanum tuberosum]	Solanum tuberosum	DNA-binding transcription factor activity-IBA;transcription coregulator activity-IEA;transcription, DNA-templated-IEA;regulation of transcription, DNA-templated-IEA;regulation of transcription, DNA-templated-IBA;sequence-specific DNA binding-IBA;nucleus-IEA;nucleus-IBA	DNA binding;DNA-binding transcription factor activity;RNA polymerase III complex;RNA polymerase I complex;transcription, DNA-templated;RNA polymerase II general transcription initiation factor activity;RNA polymerase II, holoenzyme;obsolete transcription regulator activity	---NA---	Transcription factor GRAS;Scarecrow-like protein 3	transcription coregulator activity/nucleus;	---NA---	---NA---	Scarecrow-like protein	Transcription	3.81023	6.05724	-2.24701
