# Supplementary material for: mRNA transcription profile of potato (Solanum tuberosum L.) exposed to ultrasound during different stages of in vitro plantlet development
Source: Plant Mol Biol. 2019 Apr 29;100(4):511–25. doi: 10.1007/s11103-019-00876-0 (PMC6586710; doi:10.1007/s11103-019-00876-0)
Supplement: Supplementary file 8 — Suppl. Table 2 Significantly up- and down-regulated processes (biological, cellular, molecular) that were up- or down-regulated in response to ultrasound at five time intervals. Additional details may be found in Suppl. Figure 2. Supplementary material 8 (XLSX 14 kb) [file 11103_2019_876_MOESM8_ESM.xlsx]

## Sheet: Biological
	0 h		24 h		48 h		1 week		4 weeks
	Down	Up	Down	Up	Down	Up	Down	Up	Down	Up
Biosynthetic process	12		17	8			13			30
Carbohydrate metabolic process	9	12		24	17			15	11
Catabolic process	9	6	17	24	19			31
Cell growth				8
Cellular component organization		25		12	15	8
Cellular metabolic process					7				16
Cellular process			33
Cellular protein modification process	12	12		8			15	8		23
DNA metabolic process						8
Generation of precursor metabolites and energy	9						13
Lipid metabolic process		6				17
Multicellular organism development						8				11
Multicellular organismal process				8
Nucleobase-containing compound metabolic process							10			17
Photosynthesis	12						10
Pollen-pistil interaction								8
Protein metabolic process					14				33
Reproduction										9
Response to abiotic stimulus	6		17		8		13
Response to biotic stimulus							8
Response to endogenous stimulus	6
Response to stress	18		17	8	14	8	17	23	13
Signal transduction		6							27	11
Translation		12				8
Transport		12			7	42		15

## Sheet: Cellular
	0 h		24 h		48 h		1 week		4 weeks
	Down	Up	Down	Up	Down	Up	Down	Up	Down	Up
Cell periphery									10
Cell wall		12		19	28
Cytoplasm			25
Cytoplasmic part					12					14
Endosome				6
Extracellular region	15	12	25	44	38		6	25	12
Golgi apparatus				12
Intracellular membrane-bounded organelle					12
Membrane			50				39	38	66
Mitochondrion		19				20		38
Nucleus	19	6		6			14			57
Plasma membrane	8	19		12	9	20				29
Plastid	23	12				20	20
Ribosome		12				20
Thylakoid	19						16
Vacuole	15	6				20	6		12

## Sheet: Molecular
	0 h		24 h		48 h		1 week		4 weeks
	Down	Up	Down	Up	Down	Up	Down	Up	Down	Up
Carbohydrate binding				9				14		14
DNA binding	19						19			12
DNA-binding transcription factor activity	12						19
Enzyme regulator activity	25	23		14	17	8	25		18
Heterocyclic compound binding				9					11
Hydrolase activity	31	31	33	27	58	17	38	14	30	19
Kinase activity		12			12			14		12
Lipid binding						42		29	12
Nucleotide binding		8	17		12			29		19
Organic cyclic compound binding				9					11
Protein binding	12		17	9						12
RNA binding		12				8
Small molecule binding									9
Structural molecule activity		8	17			17
Transferase activity			17	23		8			9	12
Transporter activity		8
