# Supplementary material for: mRNA transcription profile of potato (Solanum tuberosum L.) exposed to ultrasound during different stages of in vitro plantlet development
Source: Plant Mol Biol. 2019 Apr 29;100(4):511–25. doi: 10.1007/s11103-019-00876-0 (PMC6586710; doi:10.1007/s11103-019-00876-0)
Supplement: Supplementary file 9 — Suppl. Table 3 Significantly up- and down-regulated processes related to amino acids, carbohydrates, fatty acids, vitamins, nucleotides, as well as growth, development, and stress that were up- or down-regulated in response to ultrasound at five time intervals. Additional details may be found in Suppl. Figure 3. Supplementary material 9 (XLSX 11 kb) [file 11103_2019_876_MOESM9_ESM.xlsx]

## Sheet: Up- and down-regulated DEGs
Number of significantly up- or down-regulated DEGs
	0 h		24 h		48 h		1 week		4 weeks			Supplementary figure 3
	Down	Up	Down	Up	Down	Up	Down	Up	Down	Up
Amino acid metabolism
Alanine, aspartate and glutamate metabolism			2 (6.3.5.4; synthase (glutamine-hydrolysing); 2.6.1.96, transaminase)						1 (6.3.5.4; synthase (glutamine-hydrolysing))			A
Cysteine and methionine metabolism										1 (4.4.1.14; synthase)		B
Glycine, serine and threonine metabolism					1 (1.1.1.1, dehydrogenase)		1 (4.3.1.19; ammonia-lyase)		1 (1.1.1.1, dehydrogenase)			C
Phenylalanine metabolism									1 (4.3.1.24, 4.3.1.25; ammonia-lyase)			D
Tryptophan metabolism								1 (1.14.14.1; monooxygenase)	1 (4.1.1.74; decarboxylase)	1 (1.11.1.6; equilase)		E
Tyrosine metabolism					1 (1.1.1.1, dehydrogenase)				1 (1.1.1.1, dehydrogenase)			F
Valine, leucine and isoleucine biosynthesis							1 (4.3.1.19; ammonia-lyase)					G
Carbohydrate metabolism
Amino sugar and nucleotide sugar metabolism	1 (3.2.1.55; end alpha-L-arabinofuranosidase)			2 (3.2.1.14; Chic)	1 (3.2.1.14; Chic)		1 (3.2.1.14; Chic)					H
Galactose metabolism							1 (3.2.1.20; maltase)	1 (3.2.1.26; invertase)				I
Pentose and glucuronate interconversions				1 (4.2.2.2; lyase)	4 (4.2.2.2, lyase; 3.1.1.11, pectin demethoxylase)				1 (3.1.1.11, pectin demethoxylase)			J
Starch and sucrose metabolism	1 (3.2.1.2; saccharogen amylase)				2 (3.2.1.4, endo-1-4-beta-D-glucanase; 2.4.1.13, synthase)		1 (3.2.1.20; maltase)	1(3.2.1.26; invertase)	2 (2.4.1.13, synthase; 3.2.1.21, gentobiase)	2 (3.2.1.2, saccharogen amylase; 3.2.1.39, endo-1,3-beta-D-glucosidase; 3.2.1.21, gentobiase)		K
Fatty acid metabolism and membrane structures
Fatty acid degradation					1 (1.1.1.1, dehydrogenase)			1 (1.14.14.1; monooxygenase)	1 (1.1.1.1, dehydrogenase)			L
Fatty acid elongation		1 (3.1.2.22; hydrolase)										M
Glycerolipid metabolism						1 (2.3.1.20, O-acyltransferase)			1 (3.1.1.3; lipase)			N
Vitamins
Aminobenzoate degradation						1 (3.1.3.41; nitrophenyl phosphatase)	2 (3.1.3.41; nitrophenyl phosphatase)	1 (1.14.14.1; monooxygenase)	3 (3.1.3.41; nitrophenyl phosphatase)	1 (3.1.3.41; nitrophenyl phosphatase)		O
Ascorbate and aldarate metabolism				1 (1.10.3.3; oxidase)				1 (1.13.99.1; oxygenase)	2 (1.13.99.1, oxygenase; 1.1.3.8, oxidase)			P
Riboflavin metabolism						1 (3.1.3.2; phosphatase)			1 (3.1.3.2; phosphatase)			Q
Thiamine metabolism		1 (3.6.1.15; phosphatase)	1 (3.6.1.15; phosphatase)						1 (3.6.1.15; phosphatase)	2(3.6.1.15; phosphatase)		R
Nucleotide metabolism
Purine metabolism		1 (3.6.1.3, adenylpyrophosphatase; 3.6.1.15, phosphatase)	1 (3.6.1.3, adenylpyrophosphatase; 3.6.1.15, phosphatase)						1 (3.6.1.15, phosphatase)	2 (3.6.1.3, adenylpyrophosphatase; 3.6.1.15, phosphatase)		S
Growth and development
Arachidonic acid metabolism								1 (1.14.14.1; monooxygenase)				T
Butanoate metabolism			1 (2.6.1.96, transaminase)									U
Indole alkaloid biosynthesis							1 (4.3.3.2; synthase)					V
Inositol phosphate metabolism								1 (1.13.99.1; oxygenase)	1 (1.13.99.1; oxygenase)			W
Linoleic acid metabolism								1 (1.14.14.1; monooxygenase)				X
Naphthalene degradation					1 (1.1.1.1, dehydrogenase)				1 (1.1.1.1, dehydrogenase)			Y
Stress
Carotenoid biosynthesis	1 (1.13.11.51; dioxygenase)						1 (1.13.11.51; deoxygenase)					Z
Flavonoid biosynthesis				1 (1.14.11.9; 3-dioxygenase)								AA
α-Linolenic acid metabolism					1 (1.1.1.1, dehydrogenase)				1 (1.1.1.1, dehydrogenase)			BB
Phenylpropanoid biosynthesis	3 (1.11.1.7; lactoperoxidase)		1 (1.11.1.7; lactoperoxidase)	1 (1.11.1.7; lactoperoxidase)	2 (1.11.1.7; lactoperoxidase)			2 (1.11.1.7; lactoperoxidase)	2 (3.2.1.21, gentobiase; 4.3.1.24, 4.3.1.25, ammonia-lyase)	2 (1.11.1.7, lactoperoxidase; 3.2.1.21, gentobiase)		CC
