# Supplementary material for: mRNA transcription profile of potato (Solanum tuberosum L.) exposed to ultrasound during different stages of in vitro plantlet development
Source: Plant Mol Biol. 2019 Apr 29;100(4):511–25. doi: 10.1007/s11103-019-00876-0 (PMC6586710; doi:10.1007/s11103-019-00876-0)
Supplement: Supplementary file 10 — Suppl. Table 4 Significantly up- and down-regulated transcription factors that were up- or down-regulated in response to ultrasound at five time intervals. Supplementary material 10 (XLSX 9 kb) [file 11103_2019_876_MOESM10_ESM.xlsx]

## Sheet: Sheet1
Differentially up- or down-expressed TFs
	0 h		24 h		48 h		1 week		4 weeks
	Down	Up	Down	Up	Down	Up	Down	Up	Down	Up
Transcription factors
ethylene-responsive transcription factor 1B
ethylene-responsive transcription factor 4-like
ethylene-responsive transcription factor ERF017
heat stress transcription factor C-1
probable WRKY transcription factor 31
probable WRKY transcription factor 40
probable WRKY transcription factor 51
probable WRKY transcription factor 70							2
transcription factor FAMA
Notes
All TFs from Solanum tuberosum
Numbers = number of sequences
Up-expression
Down-expression
