# Supplementary material for: mRNA transcription profile of potato (Solanum tuberosum L.) exposed to ultrasound during different stages of in vitro plantlet development
Source: Plant Mol Biol. 2019 Apr 29;100(4):511–25. doi: 10.1007/s11103-019-00876-0 (PMC6586710; doi:10.1007/s11103-019-00876-0)
Supplement: Supplementary file 11 — Suppl. Table 5 List of primers used for RT-qPCR. Supplementary material 11 (XLS 24 kb) [file 11103_2019_876_MOESM11_ESM.xls]

## Sheet: Primer list
Name	Sequence (5ʹ-3ʹ)
PGSC0003DMG400038200 REV	AGTCTCTTCCTTTTTGCGT
PGSC0003DMG400038200 FWD	ATCGACTCATCAAGTTCCC
PGSC0003DMG400030182 REV	TTAGAGTGGTCCAAAGCC
PGSC0003DMG400030182 FWD	CAACAAACACTGGAGCAG
PGSC0003DMG400005112 FWD	CCCTTACGGTGAAAACCT
PGSC0003DMG400005112 REV	GGACCCTAGCACAACCAA
PGSC0003DMG400015772 REV	CCGGCTTTGTCTATCCAT
PGSC0003DMG400015772 FWD	TTCTGTGAACCTTGTGCT
PGSC0003DMG400002471 REV	TTGCCCACATTAATGCCT
PGSC0003DMG400002471 FWD	CTCCATGCCTCCCTTATCT
PGSC0003DMG400020069 FWD	CCTGTCTTTGGTTGTGTT
PGSC0003DMG400020069 REV	CCACTTGATGATGCCATATT
PGSC0003DMG400027633 FWD	CCAAATGTGTTCAAGGCGT
PGSC0003DMG400027633 REV	TTAGGGAAAACAGGGCGAC
PGSC0003DMG402031237 REV	TTGCCCACATCAATGCCT
PGSC0003DMG402031237 FWD	CTCCTTGCCTCCCATATCT
PGSC0003DMG400010170 REV	CCTTCTACTTGCCACACT
PGSC0003DMG400010170 FWD	CTAACTTCGTCTGTCCCT
PGSC0003DMG401012985 REV	GCTTCAGCAGTAAGTGGA
PGSC0003DMG401012985 FWD	GACCGTGAAGAAGCTATTT
GAPDH REV	AGGGAGCAAGGCAATTTGTG
GAPDH FWD	GCTCATTTGAAGGGTGGTGC
Actin REV	CACCATCACCAGAGTCCAACA
Actin FWD	AGGAGCATCCTGTCCTCCTAA
