# Supplementary material for: mRNA transcription profile of potato (Solanum tuberosum L.) exposed to ultrasound during different stages of in vitro plantlet development
Source: Plant Mol Biol. 2019 Apr 29;100(4):511–25. doi: 10.1007/s11103-019-00876-0 (PMC6586710; doi:10.1007/s11103-019-00876-0)
Supplement: Supplementary file 12 — Suppl. Table 6 Results of RT-qPCR validation of 10 DEGs. Supplementary material 12 (XLS 45 kb) [file 11103_2019_876_MOESM12_ESM.xls]

## Sheet: SeqMonk LFC
	Control 0 h	Control 24 h	Control 48 h	Control 1 w	Control 4 w	US 0 h	US 24 h	US 48 h	US 1 w	US 4 w	Control 0 h vs. US 0 h	Control 24 h vs. US 24 h	Control 48 h vs. US 48 h	Control 1w vs. US 1 w	Control 4 w vs. US 4 w
PGSC0003DMG400038200	-1.62169	3.33135	-3.2498	4.7108	4.85659	4.79157	2.58396	3.33915	3.74997	5.20682	-6.41326	0.747397	-6.58895	0.960829	-0.350229
PGSC0003DMG400030182	2.11855	4.44971	4.64653	3.74691	0.973406	-5.34058	5.25686	3.07473	3.5333	-0.547076	7.45913	-0.80715	1.5718	0.213616	1.52048
PGSC0003DMG400005112	-5.23313	-0.876539	-2.07987	-5.49785	-5.67045	-5.34058	3.08933	-2.78325	-5.49215	-5.45397	0.10745	-3.96587	0.703375	-0.0056966	-0.216483
PGSC0003DMG400015772	0.473465	2.55642	1.93011	2.51214	2.03614	-0.281683	-5.45069	2.22425	3.40132	0.887861	0.755148	8.00711	-0.294135	-0.889183	1.14828
PGSC0003DMG400002471	-5.23313	-0.432933	-3.2498	-0.953525	0.314443	-5.34058	-4.29869	3.9195	0.747317	-5.45397	0.10745	3.86575	-7.1693	-1.70084	5.76841
PGSC0003DMG400020069	-2.49616	-0.198467	2.09893	-0.822281	-2.34852	-2.86665	0.678593	-5.52021	-0.816584	-5.45397	0.370484	-0.877061	7.61914	-0.00569655	3.10544
PGSC0003DMG400027633	7.87325	1.55642	4.24406	2.7679	1.50392	4.75833	3.02324	2.92181	-5.49215	2.85791	3.11492	-1.46682	1.32225	8.26005	-1.35399
PGSC0003DMG401031237	1.56273	2.90587	2.66906	-0.953525	0.924497	-0.381218	1.9681	6.16268	2.50534	-4.30196	1.94395	0.937769	-3.49362	-3.45887	5.22646
PGSC0003DMG400010170	4.54276	3.20412	6.06365	6.0561	8.28669	1.94071	4.39306	4.25384	5.91488	-2.717	2.60205	-1.18894	1.80981	0.141222	11.0037
PGSC0003DMG402012985	0.533586	-0.0609639	-1.00187	-0.886411	-5.67045	-1.38122	1.22488	-1.90878	0.542497	3.33466	1.9148	-1.28584	0.906909	-1.42891	-9.00511

## Sheet: RT-qPCR LFC
	Control 0 h	Control 24 h	Control 48 h	Control 1 w	Control 4 w	US 0 h	US 24 h	US 48 h	US 1 w	US 4 w	Control 0 h vs. US 0 h	Control 24 h vs. US 24 h	Control 48 h vs. US 48 h	Control 1w vs. US 1 w	Control 4 w vs. US 4 w
PGSC0003DMG400038200	-1.32674	2.83608	-2.35927	3.62947	3.72648	5.82865	3.19378	2.52957	4.72948	4.72945	-7.15539	-0.3577	-4.88884	-1.10001	-1.00297
PGSC0003DMG400030182	1.87456	4.72948	5.28475	4.28367	1.62846	-6.49276	4.38729	3.69358	4.28475	-1.49236	8.36732	0.34219	1.59117	-0.00108	3.12082
PGSC0003DMG400005112	-4.76258	-1.49274	-1.58247	-4.72846	-4.27359	-5.83748	2.38947	-3.62957	-6.48276	-6.72894	1.0749	-3.88221	2.0471	1.7543	2.45535
PGSC0003DMG400015772	0.83674	3.28392	2.63925	1.82648	3.18327	-1.82749	-6.42937	2.49275	4.18376	1.73937	2.66423	9.71329	0.1465	-2.35728	1.4439
PGSC0003DMG400002471	-5.89376	-1.27945	-3.72846	-1.62649	1.48267	-4.65287	-3.28567	4.51947	1.49267	-6.73956	-1.24089	2.00622	-8.24793	-3.11916	8.22223
PGSC0003DMG400020069	-1.36275	-1.62935	2.92784	-0.62846	-1.82648	-3.82749	0.49375	-4.92748	-1.38265	-6.37456	2.46474	-2.1231	7.85532	0.75419	4.54808
PGSC0003DMG400027633	6.98435	2.38265	5.82494	3.62846	2.52947	5.82746	5.68677	3.18364	-6.38256	3.62856	1.15689	-3.30412	2.6413	10.011	-1.09909
PGSC0003DMG401031237	2.43563	2.14957	3.79267	-1.62493	0.32946	-1.85728	2.49378	5.72937	3.52946	-5.83627	4.29291	-0.34421	-1.9367	-5.15439	6.16573
PGSC0003DMG400010170	3.98456	4.04835	5.26285	5.27294	7.27365	1.3829	5.48295	4.81947	6.49276	-3.43674	2.60166	-1.4346	0.44338	-1.21982	10.7104
PGSC0003DMG402012985	1.32965	-1.25846	-2.18496	-1.82548	-4.79365	-2.42947	1.67295	-2.73947	1.59267	4.27658	3.75912	-2.93141	0.55451	-3.41815	-9.07023

## Sheet: Spearman correlation
SeqMonk	qPCR	SeqMonk (rank)	qPCR (rank)
-1.62169	-1.32674	74	63		Spearman correlation	0.96858
2.11855	1.87456	41	47		Pearson correlation	0.973664
-5.23313	-4.76258	86.5	88
0.473465	0.83674	58	57
-5.23313	-5.89376	86.5	93
-2.49616	-1.36275	78	64
7.87325	6.98435	2	2
1.56273	2.43563	47	43
4.54276	3.98456	14	24
0.533586	1.32965	57	56
3.33135	2.83608	26	37
4.44971	4.72948	15	14.5
-0.876539	-1.49274	68	67
2.55642	3.28392	37	32
-0.432933	-1.27945	64	62
-0.198467	-1.62935	61	71
1.55642	2.38265	48	45
2.90587	2.14957	32	46
3.20412	4.04835	27	23
-0.0609639	-1.25846	60	61
-3.2498	-2.35927	82.5	77
4.64653	5.28475	13	10
-2.07987	-1.58247	76	68
1.93011	2.63925	46	38
-3.2498	-3.72846	82.5	83
2.09893	2.92784	42	36
4.24406	5.82494	18	6
2.66906	3.79267	35	25
6.06365	5.26285	4	12
-1.00187	-2.18496	72	76
4.7108	3.62947	12	28
3.74691	4.28367	21	20
-5.49785	-4.72846	97	87
2.51214	1.82648	38	48
-0.953525	-1.62649	70.5	70
-0.822281	-0.62846	67	60
2.7679	3.62846	34	30
-0.953525	-1.62493	70.5	69
6.0561	5.27294	5	11
-0.886411	-1.82548	69	72
4.85659	3.72648	9	26
0.973406	1.62846	51	51
-5.67045	-4.27359	99.5	85
2.03614	3.18327	43	35
0.314443	1.48267	59	54
-2.34852	-1.82648	77	73
1.50392	2.52947	49	40
0.924497	0.32946	52	59
8.28669	7.27365	1	1
-5.67045	-4.79365	99.5	89
4.79157	5.82865	10	4
-5.34058	-6.49276	89	98
-5.34058	-5.83748	89	92
-0.281683	-1.82749	62	74
-5.34058	-4.65287	89	86
-2.86665	-3.82749	81	84
4.75833	5.82746	11	5
-0.381218	-1.85728	63	75
1.94071	1.3829	45	55
-1.38122	-2.42947	73	78
2.58396	3.19378	36	33
5.25686	4.38729	7	18
3.08933	2.38947	28	44
-5.45069	-6.42937	91	96
-4.29869	-3.28567	84	80
0.678593	0.49375	55	58
3.02324	5.68677	30	8
1.9681	2.49378	44	41
4.39306	5.48295	16	9
1.22488	1.67295	50	50
3.33915	2.52957	24	39
3.07473	3.69358	29	27
-2.78325	-3.62957	80	82
2.22425	2.49275	40	42
3.9195	4.51947	19	17
-5.52021	-4.92748	98	90
2.92181	3.18364	31	34
6.16268	5.72937	3	7
4.25384	4.81947	17	13
-1.90878	-2.73947	75	79
3.74997	4.72948	20	14.5
3.5333	4.28475	22	19
-5.49215	-6.48276	95.5	97
3.40132	4.18376	23	22
0.747317	1.49267	54	53
-0.816584	-1.38265	66	65
-5.49215	-6.38256	95.5	95
2.50534	3.52946	39	31
5.91488	6.49276	6	3
0.542497	1.59267	56	52
5.20682	4.72945	8	16
-0.547076	-1.49236	65	66
-5.45397	-6.72894	93	99
0.887861	1.73937	53	49
-5.45397	-6.73956	93	100
-5.45397	-6.37456	93	94
2.85791	3.62856	33	29
-4.30196	-5.83627	85	91
-2.717	-3.43674	79	81
3.33466	4.27658	25	21

## Sheet: Labels
RT-qPCR LFC	Logarithmic (base 2) fold change (n=6/group), measured by qPCR
SeqMonk LFC	Logarithmic (base 2) fold change (n=1/group), measured by SeqMonk
Spearman correction	Based on the RT-qPCR LFC and SeqMonk LFC results we calculated the correlation coefficient between the LFCs by Microsoft Office 2018
