# Supplementary material for: mRNA transcription profile of potato (Solanum tuberosum L.) exposed to ultrasound during different stages of in vitro plantlet development
Source: Plant Mol Biol. 2019 Apr 29;100(4):511–25. doi: 10.1007/s11103-019-00876-0 (PMC6586710; doi:10.1007/s11103-019-00876-0)
Supplement: Supplementary file 13 — Suppl. Table 7 2-D gel electrophoresis results (values in kDa). DTT (dithiothreitol): reducing condition; H2O (distilled water): non-reducing condition. Supplementary material 13 (XLS 42 kb) [file 11103_2019_876_MOESM13_ESM.xls]

## Sheet: Protein_2D_results
	Control 0 h						Control 24 h						Control 48 h						Control 1 w
	DTT1	DTT2	DTT3	H2O1	H2O2	H2O3	DTT1	DTT2	DTT3	H2O1	H2O2	H2O3	DTT1	DTT2	DTT3	H2O1	H2O2	H2O3	DTT1	DTT2	DTT3	H2O1	H2O2	H2O3
kDA	21.6	16.1	20.3	17.5	14.1	14.0	15.8	15.9	16.5	16.1	18.4	20.5	17.2	19.4	18.6	13.9	20.7	16.0	18.8	20.3	18.3	16.2	20.3	21.0
	23.7	24.3	40.6	23.4	19.1	20.5	23.6	23.4	23.9	23.3	51.6	32.6	24.3	21.2	21.4	17.1	23.5	21.0	24.8	23.6	33.4	43.9	23.6	23.5
	38.3	38.2	69.8	33.8	24.1	24.3	37.8	37.8	30.3	36.2	98.4	38.2	38.5	23.5	23.7	19.7	28.2	32.0	28.7	27.2	38.9	54.5	27.7	26.8
	44.6	45.0	149.1	49.7	35.0	35.3	44.7	44.7	38.0	38.8		66.5	44.4	27.2	27.4	24.3	33.7	49.6	39.3	34.2	54.2	71.1	33.7	33.7
	50.5	50.3	202.4	61.5	50.0	51.2	50.3	50.2	43.2	50.4		148.7	50.9	34.2	37.8	37.1	49.9	59.7	45.3	37.6	64.9	103.2	49.9	50.4
	73.5	61.2		70.7	61.4	62.2	60.0	60.2	50.1	59.7			60.7	37.4	43.9	51.1	59.8	99.6	51.4	43.9	91.9		60.0	60.7
	79.1	94.8		105.9	105.4	107.3	63.3	63.7	59.9	77.0			79.6	43.7	50.1	61.2	72.2	150.0	61.4	50.0	149.7		77.3	77.2
	94.6	105.0		148.2	146.3	148.7	78.3	78.6	78.8	93.7				49.5	59.4	79.2	77.0	188.6	80.8	59.8	198.7		105.7	106.4
	105.4	157.0				194.1	93.2	83.5	93.8	103.0				59.0	77.9	107.7	93.9		96.2	78.2			148.0	147.6
	113.4						104.4	92.8	104.7					77.3	93.5		105.1		108.6	93.3
	157.0						112.0	104.0	156.5					92.6	102.9		147.0		157.9	101.4
							158.0	112.7	164.7					102.7	155.8					107.3
								157.7						125.7	204.2					156.0
														156.4						204.9
	Control 4 w						US 0 h						US 24 h						US 48 h						US 1 w
	DTT1	DTT2	DTT3	H2O1	H2O2	H2O3	DTT1	DTT2	DTT3	H2O1	H2O2	H2O3	DTT1	DTT2	DTT3	H2O1	H2O2	H2O3	DTT1	DTT2	DTT3	H2O1	H2O2	H2O3	DTT1	DTT2	DTT3	H2O1	H2O2	H2O3
kDa	16.1	18.9	21.6	13.6	13.7	22.1	16.7	18.2	18.9	17.2	18.9	23.8	17.8	17.3	20.0	18.7	17.5	13.6	15.5	19.1	18.4	17.1	19.7	20.1	15.6	18.1	18.2	14.0	20.1	13.5
	23.3	21.7	23.7	17.2	19.9	27.7	23.5	23.6	65.9	23.5	23.4	34.1	23.3	19.4	24.1	23.5	19.6	20.3	17.3	23.6	23.6	23.5	23.4	45.1	23.9	19.7	23.6	16.3	23.4	21.0
	37.7	23.7	37.7	23.2	23.5	45.8	37.6	37.2	144.8	33.9	33.9	50.4	30.3	23.8	31.1	33.9	23.7	24.2	23.3	37.5	29.7	36.7	33.6	64.8	38.5	23.6	30.0	23.8	33.6	23.5
	44.1	27.3	44.4	33.8	27.8	71.3	44.7	44.1	201.5	50.3	36.0	61.9	37.4	37.4	38.2	50.3	36.0	37.1	38.1	43.8	37.5	50.8	36.4	87.8	44.9	30.0	37.7	36.3	50.1	33.7
	50.1	38.0	50.5	36.4	36.6	96.9	50.3	49.4		61.4	49.8	77.8	44.0	44.1	44.9	60.7	50.0	51.0	44.4	50.0	44.2	60.4	50.6	145.9	50.7	37.6	44.4	50.8	60.3	50.5
	60.0	44.2	78.4	50.5	49.9		72.7	77.9		77.2	60.8	95.0	49.6	49.9	51.2	77.6	60.4	61.5	50.8	78.2	50.1	77.9	60.4		60.3	44.2	50.3	60.8	77.8	60.3
	72.7	50.3	92.5	60.4	60.1		78.5	92.9		106.7	105.3	106.4	77.5	77.9	60.4	95.7	101.4	73.2	59.9	92.5	59.5	107.3	78.2		79.3	50.0	60.0	105.5	94.4	77.2
	78.5	60.1	103.4	78.2	77.9		94.0	102.8				149.3	93.0	92.6	78.8	105.4		77.6	78.8	103.2	78.2	149.1	94.2		94.4	59.8	78.1		104.8	94.3
	92.9	78.5	155.9	105.8	104.5		104.3	111.5					104.1	126.9	94.3				93.7	155.2	92.4		107.0		106.8	78.5	94.7			101.3
	104.6	92.2					158.1	155.4					127.7	155.6	127.3				104.7		101.3				158.0	93.8	105.1			104.8
	112.5	100.4											157.0	201.9	156.3				157.9		155.6				205.1	104.4	155.5			146.4
	158.2	103.3											204.9		204.4						162.3					156.9	163.8
		155.7																									202.3
	US 4 w
	DTT1	DTT2	DTT3	H2O1	H2O2	H2O3
kDa	17.4	17.8	17.2	14.7	14.6	14.8
	21.5	21.8	23.9	17.4	17.4	23.7
	23.9	23.9	30.8	24.1	24.2	34.3
	37.9	38.3	37.7	37.0	37.2	36.2
	43.0	43.5	42.9	40.4	51.1	50.2													US 4 w
	50.0	50.6	49.8	51.1	61.3	61.3
	73.0	105.0	72.3	61.2	77.5	71.7
	78.6	112.8	78.1	97.7	107.4	106.6
	94.2	157.9	93.1	104.3	148.4	150.2
	104.8		104.6	149.8
	112.4		157.0
	157.0
